# Supplementary material for: Dynamic recurrence risk and adjuvant chemotherapy benefit prediction by ctDNA in resected NSCLC
Source: Nat Commun. 2021 Nov 19;12:6770. doi: 10.1038/s41467-021-27022-z (PMC8605017; doi:10.1038/s41467-021-27022-z)
Supplement: Supplementary file 4 — Supplementary Data 1 [file 41467_2021_27022_MOESM4_ESM.xlsx]

## Sheet: Sheet1
Supplementary Data 1. Patient, treatment and tumor baseline characteristics.
PatientID	Smoking	TNM Classification	Pathological Stage	Tumor Site	Lobe Location	Pathological Type	Recurrence	Time to recurrence or last follow-up (days)	Adjuvant Therapy	Adjuvant Therapy Treatment	Recurrence Site(s)	Tumor mutation detection	Pretreatment ctDNA	Postsurgical ctDNA	postACT ctDNA	Longitudinal ctDNA
P001	yes	pT1cN1	IIB	Right Lung	Lower	AD	yes	33	no		liver	yes	Pos	Pos	Not available	Pos
P002	no	pT3N0M1a	IVA	Left Lung	Upper	SqCC	no	592	chemotherapy	Paclitaxel+Carboplatin		yes	Pos	Neg	Neg	Neg
P003	yes	pT4N1	IIIA	Left Lung	Upper	SqCC	no	556	chemotherapy	Paclitaxel+Cisplatin		yes	Pos	Neg	Neg	Neg
P004	no	pT2aN2	IIIA	Left Lung	Upper	AD	no	513	chemotherapy	Pemetrexed+Carboplatin		yes	Pos	Not available	Neg	Neg
P005	no	pT2N1	IIB	Left Lung	Upper	SqCC	yes	207	chemotherapy	Paclitaxel+Carboplatin	lymph node	yes	Pos	Neg	Neg	Pos
P006	yes	pT2aN1	IIB	Right Lung	Mid-lower	SqCC	yes	84	no		cervical spine	yes	Pos	Pos	Not available	Pos
P007	yes	pT2aN1	IIB	Right Lung	Mid-lower	SqCC	yes	450	chemotherapy	Paclitaxel+Nedaplatin	locoregional	no	-	-	-	-
P008	yes	pT2aN2	IIIA	Left Lung	Upper	SqCC	no	549	chemotherapy	Paclitaxel+Cisplatin		yes	Pos	Neg	Neg	Neg
P009	yes	pT3N2	IIIB	Right Lung	Mid-lower	SqCC	no	497	chemotherapy	Gemcitabine+Cisplatin		yes	Pos	Pos	Neg	Pos
P010	yes	pT3N0	IIB	Right Lung	Upper	LCNEC	no	490	chemotherapy	Gemcitabine+Cisplatin		no	-	-	-	-
P011	yes	pT2aN1	IIB	Right Lung	Middle	AD	no	590	chemotherapy	Pemetrexed+Cisplatin		no	-	-	-	-
P012	yes	pT3N0	IIB	Right Lung	Lower	SqCC	no	504	chemotherapy	Paclitaxel+Cisplatin		yes	Pos	Neg	Neg	Neg
P013	yes	pT4N0	IIIA	Right Lung	Upper	AD	yes	311	chemotherapy	Pemetrexed+Carboplatin	lung+adrenal gland	yes	Pos	Neg	Neg	Pos
P014	yes	pT3N2	IIIB	Left Lung	Lower	SqCC	no	430	no			yes	Pos	Neg	Neg	Neg
P015	yes	pT3N2	IIIB	Right Lung	Lower	SqCC	no	429	chemotherapy	Paclitaxel+Carboplatin		yes	Pos	Neg	Neg	Neg
P016	yes	pT1cN2	IIIA	Right Lung	Upper	SqCC	yes	394	no		lymph node	yes	Pos	Neg	Neg	Pos
P017	yes	pT2bN2	IIIA	Left Lung	Upper	AD	yes	352	chemotherapy	Pemetrexed+Cisplatin	bone	yes	Pos	Pos	Pos	Pos
P018	yes	pT4N1	IIIA	Right Lung	Mid-lower	SqCC	yes	96	no		lung	yes	Pos	Pos	Pos	Pos
P019	yes	pT1cN2	IIIA	Left Lung	Upper	AD	yes	261	targeted therapy	Icotinib	locoregional	yes	Pos	Neg	Not available	Pos
P020	yes	pT3N0	IIB	Right Lung	Lower	SqCC	no	427	chemotherapy	Paclitaxel+Cisplatin		yes	Pos	Neg	Neg	Neg
P021	yes	pT4N2	IIIB	Right Lung	Lower	SqCC	yes	343	chemotherapy	Paclitaxel+Carboplatin	lung+bone	yes	Pos	Neg	Neg	Pos
P022	no	pT2N1	IIB	Right Lung	Upper	AD	no	450	chemotherapy	Pemetrexed+Cisplatin		yes	Pos	Neg	Neg	Neg
P023	no	pT3(m)N2	IIIB	Right Lung	Mid-lower	AD	no	450	chemotherapy	Pemetrexed+Carboplatin		yes	Neg	Neg	Neg	Neg
P024	no	pT2bN0	IIA	Right Lung	Lower	AD	yes	107	no		liver	yes	Neg	Neg	Neg	Neg
P025	yes	pT2bN0	IIA	Left Lung	Upper	AD	no	444	chemotherapy	Pemetrexed;Paclitaxel		yes	Pos	Pos	Neg	Pos
P026	yes	pT3N1	IIIA	Right Lung	Mid-lower	SqCC	yes	186	chemotherapy	Gemcitabine+Cisplatin	locoregional	yes	Pos	Neg	Neg	Neg
P027	yes	pT2aN1	IIB	Left Lung	Lower	SqCC	no	423	chemotherapy	Paclitaxel+Carboplatin		yes	Pos	Neg	Pos	Pos
P028	yes	pT1cN2	IIIA	Left Lung	Upper	AD	yes	379	chemotherapy	Pemetrexed+Cisplatin	lymph node	yes	Pos	Neg	Neg	Neg
P029	no	pT2aN2	IIIA	Left Lung	Lower	AD	no	406	chemotherapy	Pemetrexed+Cisplatin		yes	Not available	Neg	Neg	Neg
P030	yes	pT2aN1	IIB	Left Lung	Lower	SqCC	yes	290	chemotherapy	Paclitaxel+Carboplatin	lymph node	yes	Pos	Neg	Pos	Pos
P031	yes	pT2aN2	IIIA	Right Lung	Upper	SqCC	no	401	chemotherapy	Paclitaxel+Cisplatin		no	-	-	-	-
P032	no	pT2bN0	IIA	Right Lung	Upper	AD	no	472	chemotherapy	Pemetrexed+Carboplatin		yes	Neg	Neg	Neg	Neg
P033	no	pT2aN0	IB	Right Lung	Middle	AD	no	472	targeted therapy	Erlotinib		yes	Neg	Neg	Not available	Neg
P034	no	pT3N1M1a	IVA	Left Lung	Lower	AD	yes	458	chemotherapy	Pemetrexed+Carboplatin	lung	yes	Not available	Not available	Neg	Pos
P035	no	pT3N0	IIB	Left Lung	Lower	AD	no	444	chemotherapy	Pemetrexed+Carboplatin		yes	Pos	Neg	Neg	Neg
P036	yes	pT2bN1	IIB	Right Lung	Lower	SqCC	no	479	chemotherapy	Paclitaxel+Carboplatin		no	-	-	-	-
P037	yes	pT2aN2	IIIA	Right Lung	Middle	AD	yes	466	chemotherapy	Pemetrexed+Cisplatin	locoregional	yes	Pos	Neg	Neg	Neg
P038	no	pT2N2	IIIA	Left Lung	Upper	AD	yes	108	chemotherapy	Pemetrexed+Carboplatin	brain	yes	Pos	Neg	Neg	Neg
P039	yes	pT2aN0	IB	Left Lung	Lower	SqCC	no	437	no			yes	Pos	Neg	Neg	Neg
P040	yes	pT3N0	IIB	Right Lung	Lower	SqCC	no	437	chemotherapy	Paclitaxel+Carboplatin		yes	Pos	Neg	Neg	Neg
P041	yes	PT2aN0	IB	Left Lung	Lower	SqCC	no	437	no			yes	Pos	Neg	Neg	Neg
P042	yes	pT2aN1	IIB	Left Lung	Upper	AD	no	437	chemotherapy	Pemetrexed+Nedaplatin		yes	Neg	Neg	Neg	Neg
P043	no	pT1cN1	IIB	Left Lung	Lower	AD	no	269	chemotherapy	Pemetrexed+Carboplatin		yes	Pos	Neg	Neg	Neg
P044	no	pT2a(m)N2	IIIA	Left Lung	Upper+Lower	AD	yes	245	no		lung	yes	Pos	Pos	Not available	Pos
P045	yes	pT2bN0	IIA	Right Lung	Upper	AD	no	311	chemotherapy	Pemetrexed+Carboplatin		yes	Neg	Neg	Neg	Neg
P046	yes	pT2bN0	IIA	Right Lung	Middle	SqCC	yes	130	chemotherapy	Paclitaxel+Cisplatin	lung	yes	Pos	Neg	Neg	Neg
P047	no	pT4N0	IIIA	Right Lung	Mid-upper	AD	no	465	chemotherapy	Paclitaxel+Carboplatin		yes	Pos	Neg	Neg	Neg
P048	yes	pT2bN0	IIA	Left Lung	Lower	SqCC	no	468	chemotherapy	Paclitaxel+Carboplatin		yes	Pos	Neg	Neg	Pos
P049	yes	pT3N1	IIIA	Right Lung	Middle	SqCC	no	468	chemotherapy	Paclitaxel+Cisplatin		yes	Pos	Pos	Neg	Pos
P050	yes	pT3N1	IIIA	Right Lung	Mid-lower	SqCC	no	468	chemotherapy	Gemcitabine+Cisplatin;Gemcitabine+Carboplatin		yes	Pos	Neg	Neg	Neg
P051	yes	pT3N2	IIIB	Left Lung	Upper	AD	yes	138	chemotherapy	Pemetrexed+Carboplatin	locoregional	yes	Neg	Neg	Pos	Pos
P052	no	pT4N0	IIIA	Right Lung	Upper	AD	yes	182	chemotherapy	Pemetrexed+Cisplatin	locoregional	yes	Pos	Neg	Pos	Pos
P053	yes	pT2aN2	IIIA	Left Lung	Lower	SqCC	no	476	chemotherapy	Gemcitabine+Cisplatin		yes	Pos	Neg	Neg	Neg
P054	yes	pT2aN1	IIB	Left Lung	Lower	AD	yes	199	chemotherapy	Pemetrexed+Carboplatin	partial	yes	Pos	Pos	Neg	Pos
P055	no	pT2bN1	IIB	Right Lung	Lower	AD	no	475	chemotherapy	Pemetrexed+Carboplatin		yes	Neg	Neg	Pos	Pos
P056	no	pT2aN0	IB	Right Lung	Upper	AD	no	472	no			yes	Neg	Neg	Neg	Neg
P057	no	pT1bN1	IIB	Left Lung	Upper	AD	yes	439	chemotherapy	Pemetrexed+Carboplatin	brain	yes	Pos	Neg	Pos	Pos
P058	no	pT2aN0	IB	Left Lung	Upper	AD	no	458	no			yes	Neg	Neg	Neg	Neg
P059	no	pT2aN0	IB	Left Lung	Lower	AC	no	447	no			no	Neg	Neg	Neg	Neg
P060	yes	pT3N2	IIIB	Right Lung	Lower	AD	yes	352	no		locoregional	yes	Pos	Pos	Not available	Pos
P061	no	pT2bN0	IIA	Left Lung	Lower	AD	no	422	chemotherapy	Pemetrexed+Carboplatin		yes	Not available	Neg	Neg	Neg
P062	yes	pT1cN2	IIIA	Right Lung	Lower	AD	no	422	chemotherapy	Pemetrexed+Carboplatin		yes	Neg	Neg	Neg	Neg
P063	no	pT2bN0	IIA	Right Lung	Lower	AD	no	422	chemotherapy	Pemetrexed+Cisplatin		yes	Neg	Neg	Neg	Neg
P064	yes	pT3N1	IIIA	Right Lung	Upper	AD	no	420	chemotherapy	Pemetrexed+Carboplatin		yes	Neg	Neg	Neg	Neg
P065	yes	pT3aN2	IIIB	Right Lung	Lower	AD	no	420	chemotherapy	Pemetrexed+Cisplatin		yes	Neg	Neg	Neg	Neg
P066	no	pT2aN1	IIB	Left Lung	Whole	AD	yes	233	no		brain	no	-	-	-	-
P067	yes	pT2aN1	IIB	Right Lung	Upper	SqCC	no	443	chemotherapy	Gemcitabine+Carboplatin		yes	Pos	Neg	Neg	Neg
P068	yes	pT2N2	IIIA	Right Lung	Upper	SqCC	no	364	chemotherapy	Paclitaxel+Carboplatin		yes	Pos	Neg	Neg	Neg
P069	no	pT2bN0	IIA	Right Lung	Upper	AD	yes	370	chemotherapy	Pemetrexed+Carboplatin	bone	yes	Neg	Neg	Neg	Pos
P070	no	pT2aN2	IIIA	Right Lung	Upper	AD	no	401	targeted therapy	Icotinib		yes	Neg	Neg	Not available	Neg
P071	no	pT1bN2	IIIA	Left Lung	Upper	AD	yes	372	chemotherapy	Pemetrexed+Cisplatin;Pemetrexed	lung	yes	Pos	Pos	Neg	Pos
P072	yes	pT3N1	IIIA	Right Lung	Mid-lower	SqCC	no	392	chemotherapy	Paclitaxel+Cisplatin		yes	Pos	Neg	Neg	Neg
P073	no	pT3N2	IIIB	Left Lung	Lower	AD	no	399	no			yes	Pos	Neg	Neg	Neg
P074	yes	pT4N1	IIIA	Left Lung	Upper	SqCC	yes	284	chemotherapy	Gemcitabine+Cisplatin	pleurae	yes	Pos	Pos	Pos	Pos
P075	yes	pT2bN1	IIB	Right Lung	Upper	SqCC	no	384	chemotherapy	Paclitaxel+Cisplatin		yes	Pos	Neg	Neg	Neg
P076	yes	pT1bN2	IIIA	Left Lung	Upper	AD	no	395	targeted therapy	Icotinib		yes	Neg	Neg	Not available	Neg
P077	yes	pT2aN2	IIIA	Right Lung	Upper	AD	yes	284	chemotherapy	Pemetrexed+Cisplatin	locoregional	yes	Pos	Pos	Neg	Pos
P078	no	pT3N0	IIB	Left Lung	Upper	AD	no	378	chemotherapy	Pemetrexed+Carboplatin		yes	Neg	Neg	Neg	Neg
P079	no	pT1cN2	IIIA	Right Lung	Upper	AD	yes	326	chemotherapy	Pemetrexed+Cisplatin;Pemetrexed+Carboplatin	locoregional	yes	Neg	Neg	Neg	Neg
P080	no	pT2aN1	IIB	Left Lung	Lower	AD	no	322	chemotherapy + targeted therapy	Pemetrexed+Carboplatin;Icotinib		yes	Neg	Neg	Not available	Neg
P081	yes	pT4N0	IIIA	Right Lung	Lower	LCNEC	yes	346	no		locoregional	yes	Pos	Pos	Neg	Pos
P082	no	pT2aN2	IIIA	Left Lung	Lower	AD	yes	311	chemotherapy	Pemetrexed+Cisplatin	lymph node	yes	Pos	Pos	Neg	Pos
P083	no	pT2N2	IIIA	Left Lung	Upper	AD	yes	230	chemotherapy	Pemetrexed+Cisplatin	thoracic spine	yes	Neg	Neg	Neg	Pos
P084	yes	pT3N0	IIB	Right Lung	Upper	AD	no	367	chemotherapy	Pemetrexed+Carboplatin		yes	Pos	Neg	Neg	Neg
P085	no	pT3N0	IIB	Right Lung	Upper	ASC	no	294	chemotherapy	Paclitaxel+Carboplatin		yes	Pos	Neg	Neg	Neg
P086	no	pT2bN0	IIA	Left Lung	Upper	AD	no	294	chemotherapy	Pemetrexed+Carboplatin		yes	Neg	Neg	Neg	Neg
P087	yes	pT2aN2	IIIA	Right Lung	Lower	LCNEC	yes	274	chemoradiotherapy	Etoposide+Cisplatin;radiotherapy	locoregional	yes	Pos	Pos	Neg	Pos
P088	no	pT1cN0	IA3	Left Lung	Lower	AD	no	262	no			no	-	-	-	-
P089	no	pT2bN0	IIA	Right Lung	Upper	AD	no	254	no			yes	Neg	Neg	Neg	Neg
P090	yes	pT3N0	IIB	Right Lung	Middle	SqCC	no	261	chemotherapy	Paclitaxel+Carboplatin		no	-	-	-	-
P091	yes	pT2aN2	IIIA	Left Lung	Upper	AD	no	261	chemoradiotherapy	Paclitaxel+Carboplatin;radiotherapy		yes	Pos	Neg	Neg	Pos
P092	no	pT2aN0	IB	Right Lung	Lower	AD	no	238	no			no	-	-	-	-
P093	no	pT3N0	IIB	Left Lung	Lower	AD	no	238	chemotherapy+targeted therapy	Pemetrexed+Cisplatin;Icotinib		yes	Pos	Neg	Not available	Neg
P094	yes	pT1cN0	IA3	Left Lung	Upper	SqCC	no	252	no			no	-	-	-	-
P095	yes	pT3N1	IIIA	Right Lung	Upper	SqCC	yes	269	no		lymph node	yes	Pos	Pos	Not available	Pos
P096	no	pT2bN2	IIIA	Left Lung	Upper	AD	no	212	targeted therapy	Icotinib		yes	Neg	Not available	Not available	Neg
P097	yes	pT2aN0	IB	Right Lung	Lower	AD	no	197	chemotherapy	Pemetrexed+Cisplatin		yes	Neg	Not available	Neg	Neg
P098	no	pT2aN1	IIB	Left Lung	Lower	AD	no	80	chemotherapy	Pemetrexed+Cisplatin		yes	Neg	Not available	Not available	Neg
P099	yes	pT3N2	IIIB	Right Lung	Lower	AD	no	346	chemotherapy	Pemetrexed+Carboplatin		yes	Neg	Pos	Neg	Pos
P100	no	pT2aN0	IB	Right Lung	Upper	SqCC	yes	322	no		lymph node	yes	Pos	Neg	Not available	Pos
P101	yes	pT2aN0	IB	Left Lung	Lower	SqCC	no	287	no			yes	Pos	Not available	Neg	Neg
P102	yes	pT2bN1	IIB	Right Lung	Lower	SqCC	yes	182	no		lymph node	no	-	-	-	-
P103	yes	pT3N2	IIIB	Left Lung	Lower	AD	no	44	no			yes	Pos	Neg	Not available	Neg
AD: Adenocarcinoma
SqCC: Squamous cell carcinoma
LCNEC: Large cell neuroendocrine carcinoma
ASC: Adenosquamous carcinoma
AC: Atypical carcinoid
Pos: ctDNA posive
Neg: ctDNA negative
