# Supplementary material for: Dynamic recurrence risk and adjuvant chemotherapy benefit prediction by ctDNA in resected NSCLC
Source: Nat Commun. 2021 Nov 19;12:6770. doi: 10.1038/s41467-021-27022-z (PMC8605017; doi:10.1038/s41467-021-27022-z)
Supplement: Supplementary file 5 — Supplementary Data 2 [file 41467_2021_27022_MOESM5_ESM.xlsx]

## Sheet: Supplementary Table 2
Supplementary Data 2. Variant-level data for all tumor reporters at all time points.
PatientID	Chr.starta	Chr.enda	Ref allele	Mutant allele	Gene	AAChange	Mutation type	Variant allele frequency (Total depth)b
								Tumorb	Plasma TP1bc	Plasma TP2bc	Plasma TP3bc	Plasma TP4bc	Plasma TP5bc	Plasma TP6bc	Plasma TP7bc	Plasma TP8bc	Plasma TP9bc
P001	17:7577568	17:7577568	C	A	TP53	c.713G>T(p.C238F)	missense_variant	29.39% (507)	ND (3084)	ND (5730)	0.23% (6572)
P001	17:7577570	17:7577570	C	A	TP53	c.711G>T(p.M237I)	missense_variant	28.66% (499)	ND (3090)	ND (5673)	0.23% (6607)
P001	19:10610250	19:10610252	GGA	-	KEAP1	c.458_460del(p.L153del)	inframe_deletion	21.70% (802)	0.07% (2700)	ND (6390)	0.05% (9810)
P001	2:141641392	2:141641392	C	A	LRP1B	c.4163G>T(p.R1388I)	missense_variant	16.87% (753)	ND (2409)	ND (5091)	0.08% (6134)
P001	2:141707918	2:141707918	C	A	LRP1B	c.3022G>T(p.D1008Y)	missense_variant	16.73% (813)	0.03% (2937)	0.01% (8681)	0.12% (6685)
P002	17:7574023	17:7574023	C	-	TP53	c.1004del(p.R335Lfs*10)	frameshift_variant	25.62% (523)	1.47% (5582)	ND (5952)		ND (5487)		ND (6864)		ND (8112)
P002	13:49050870	13:49050870	G	T	RB1	c.2554G>T(p.V852L)	missense_variant	19.41% (474)	1.68% (3516)	ND (4383)		ND (4062)		ND (5592)		ND (5733)
P002	9:21971096	9:21971096	C	-	CDKN2A	c.262del(p.E88Rfs*58)	frameshift_variant	19.24% (655)	1.34% (6469)	ND (7398)		ND (6492)		ND (8088)		ND (10410)
P003	17:7577532	17:7577532	G	A	TP53	c.749C>T(p.P250L)	missense_variant	46.21% (712)	0.70% (7695)	ND (2193)	ND (4299)		ND (8163)			ND (3126)
P003	19:10610136	19:10610136	C	T	KEAP1	c.574G>A(p.E192K)	missense_variant	24.53% (966)	0.57% (6504)	ND (2073)	ND (3885)		ND (7824)			ND (3249)
P004	7:55242478	7:55242478	G	C	EGFR	c.2248G>C(p.A750P)	missense_variant	71.58% (4304)	0.25% (2855)		ND (8691)	ND (8256)		ND (8571)	ND (8076)
P004	7:55242466	7:55242474	GAATTAAGA	-	EGFR	c.2239_2247del(p.L747_E749del)	inframe_deletion	62.35% (4675)	0.24% (2869)		ND (8754)	ND (8397)		ND (8763)	ND (8205)
P004	17:7577057	17:7577057	-	C	TP53	c.880dup(p.E294Gfs*12)	frameshift_variant	49.49% (1370)	ND (4002)		ND (12099)	ND (10101)		ND (9948)	ND (10341)
P005	2:178098816	2:178098816	C	G	NFE2L2	c.229G>C(p.D77H)	missense_variant	14.77% (1090)	ND (2910)	ND (2946)	ND (3297)	0.06% (3566)
P005	16:69745178	16:69745178	T	A	NQO1	c.526A>T(p.I176F)	missense_variant	14.58% (480)	ND (3558)	ND (2709)	ND (2910)	0.07% (3028)
P005	17:7578254	17:7578254	C	A	TP53	c.595G>T(p.G199*)	stop_gained	14.11% (1304)	0.22% (2734)	ND (3024)	ND (4398)	0.13% (3074)
P005	14:105246551	14:105246551	C	T	AKT1	c.49G>A(p.E17K)	missense_variant&splice_region_variant	12.80% (539)	ND (2580)	ND (2316)	ND (2127)	ND (4329)
P005	17:7577538	17:7577538	C	A	TP53	c.743G>T(p.R248L)	missense_variant	11.20% (723)	0.20% (3016)	ND (3033)	ND (3210)	0.06% (3151)
P005	11:108114837	11:108114837	G	T	ATM	c.654G>T(p.Q218H)	missense_variant	9.75% (441)	0.10% (1976)	ND (1440)	ND (1698)	ND (2754)
P006	17:7578394	17:7578394	T	C	TP53	c.536A>G(p.H179R)	missense_variant	88.37% (1900)	0.16% (3220)	ND (4122)	7.03% (7662)
P006	2:141128311	2:141128311	A	G	LRP1B	c.10976T>C(p.V3659A)	missense_variant	68.21% (431)	0.07% (3038)	0.02% (5186)	2.10% (5393)
P006	19:10602797	19:10602797	G	A	KEAP1	c.781C>T(p.R261W)	missense_variant	35.60% (1337)	ND (2517)	ND (3690)	1.40% (6868)
P008	17:7577094	17:7577094	G	A	TP53	c.844C>T(p.R282W)	missense_variant	8.10% (1259)	ND (6420)	ND (5973)	ND (13266)	ND (13833)	ND (6348)			ND (5673)
P008	3:178922364	3:178922364	G	T	PIK3CA	c.1133G>T(p.C378F)	missense_variant	4.15% (1204)	0.07% (4168)	ND (3543)	ND (6924)	ND (9528)	ND (4515)			ND (4077)
P009	17:7577507	17:7577512	TTCCAG	-	TP53	c.769_774del(p.L257_E258del)	inframe_deletion	44.27% (524)	2.88% (9179)	0.01% (6699)	ND (11082)	ND (4521)			ND (5775)
P012	17:7577538	17:7577538	C	G	TP53	c.743G>C(p.R248P)	missense_variant	7.64% (458)	0.59% (5439)	ND (3180)	ND (2940)	ND (7755)			ND (7809)
P012	19:10610364	19:10610364	G	A	KEAP1	c.346C>T(p.R116W)	missense_variant	5.52% (724)	0.49% (5348)	ND (3402)	ND (3192)	ND (7998)			ND (7305)
P012	13:49027171	13:49027171	G	T	RB1	c.1738G>T(p.E580*)	stop_gained	4.19% (477)	0.33% (4878)	ND (2496)	ND (2139)	ND (5787)			ND (5856)
P012	7:18688286	7:18688286	C	A	HDAC9	c.1432C>A(p.Q478K)	missense_variant	1.70% (587)	ND (8010)	ND (2538)	ND (2256)	ND (5994)			ND (5703)
P013	17:7579471	17:7579471	G	-	TP53	c.216del(p.V73Wfs*50)	frameshift_variant	40.58% (754)	ND (4518)	ND (2661)	ND (7734)		1.90% (5698)
P014	17:7577120	17:7577120	C	A	TP53	c.818G>T(p.R273L)	missense_variant	12.82% (655)	3.99% (4784)	ND (10467)		ND (7461)		ND (4917)
P014	4:55981463	4:55981463	G	C	KDR	c.474C>G(p.N158K)	missense_variant	6.23% (514)	2.63% (3617)	ND (7086)		ND (5415)		ND (2850)
P014	9:21971194	9:21971194	C	T	CDKN2A	c.164G>A(p.G55D)	missense_variant	6.12% (474)	1.11% (3438)	ND (6027)		ND (6057)		ND (3069)
P015	17:7577506	17:7577506	C	A	TP53	c.775G>T(p.D259Y)	missense_variant	63.02% (338)	2.04% (6318)	ND (12195)	ND (6915)	ND (5709)		ND (7116)
P015	10:43610131	10:43610131	C	-	RET	c.2085del(p.S696Rfs*35)	frameshift_variant	19.08% (629)	1.12% (8248)	ND (18897)	ND (11298)	ND (7947)		ND (12489)
P016	17:7577079	17:7577079	C	A	TP53	c.859G>T(p.E287*)	stop_gained	19.67% (727)	0.19% (5756)	ND (6378)	ND (7338)	0.01% (9982)		1.63% (5569)
P016	9:21970900	9:21970900	C	A	CDKN2A	c.457+1G>T	splice_donor_variant	15.32% (457)	0.11% (4379)	ND (3237)	ND (4215)	ND (7422)		0.80% (4382)
P017	19:1221314	19:1221314	C	-	STK11	c.842del(p.P281Rfs*6)	frameshift_variant	26.12% (402)	ND (4461)	ND (3579)		0.24% (4920)	7.22% (3353)
P017	17:7578176	17:7578176	C	A	TP53	c.672+1G>T	splice_donor_variant	25.73% (443)	ND (8571)	0.02% (11307)		ND (9384)	6.78% (5133)
P017	1:98058893	1:98058893	C	A	DPYD	c.1009G>T(p.V337L)	missense_variant	21.81% (541)	0.01% (8063)	ND (7704)		ND (8577)	8.47% (5121)
P017	7:140453149	7:140453149	C	G	BRAF	c.1786G>C(p.G596R)	missense_variant	18.80% (548)	ND (6267)	ND (5565)		ND (6936)	5.06% (4522)
P017	2:141707960	2:141707960	C	T	LRP1B	c.2980G>A(p.G994R)	missense_variant	9.98% (501)	ND (8193)	ND (6273)		ND (6972)	ND (6867)
P017	12:25380275	12:25380275	T	A	KRAS	c.183A>T(p.Q61H)	missense_variant	2.33% (514)	ND (7776)	ND (7053)		ND (8670)	4.81% (4765)
P018	9:21971028	9:21971028	C	T	CDKN2A	c.330G>A(p.W110*)	stop_gained	39.17% (919)	6.53% (3552)	ND (1347)	ND (8076)
P018	17:7576897	17:7576897	G	A	TP53	c.949C>T(p.Q317*)	stop_gained	25.64% (1053)	6.85% (3533)	ND (1230)	0.11% (6148)
P018	17:7578478	17:7578478	G	T	TP53	c.452C>A(p.P151H)	missense_variant	24.06% (1035)	7.73% (3545)	0.13% (1546)	0.14% (5748)
P019	9:21974759	9:21974759	C	-	CDKN2A	c.68del(p.G23Vfs*3)	frameshift_variant	33.04% (560)	0.11% (7083)	ND (7632)		ND (6693)		ND (6126)
P019	7:55259515	7:55259515	T	G	EGFR	c.2573T>G(p.L858R)	missense_variant	27.82% (967)	0.03% (6920)	ND (9516)		0.06% (6476)		ND (7839)
P019	17:7579329	17:7579329	T	A	TP53	c.358A>T(p.K120*)	stop_gained	19.12% (565)	0.05% (6007)	ND (7347)		0.07% (5372)		ND (6264)
P019	7:81381529	7:81381529	G	A	HGF	c.532C>T(p.R178*)	stop_gained	6.32% (680)	ND (6303)	ND (5748)		ND (6624)		ND (5496)
P019	9:21974758	9:21974758	A	-	CDKN2A	c.69del(p.R24Gfs*2)	frameshift_variant	1.37% (657)	ND (8505)	ND (7632)		ND (6693)		ND (6126)
P020	2:178098944	2:178098944	C	G	NFE2L2	c.101G>C(p.R34P)	missense_variant	64.35% (620)	0.29% (7619)	ND (1974)	ND (4632)			ND (4305)
P020	17:7577538	17:7577538	C	A	TP53	c.743G>T(p.R248L)	missense_variant	47.62% (315)	0.10% (9226)	ND (2352)	ND (5640)			ND (5457)
P021	17:7577538	17:7577538	C	A	TP53	c.743G>T(p.R248L)	missense_variant	65.17% (913)	1.53% (6336)	ND (9021)		ND (7581)		0.34% (5354)
P021	10:89717672	10:89717672	C	T	PTEN	c.697C>T(p.R233*)	stop_gained	59.22% (797)	0.46% (5671)	ND (7350)		ND (5634)		ND (4587)
P022	17:37880981	17:37880981	-	GCATACGTGATG	ERBB2	c.2313_2324dup(p.Y772_A775dup)	inframe_insertion	15.54% (637)	0.02% (8148)	ND (4251)	ND (5352)	ND (8850)		ND (8037)	ND (7464)
P023	17:7578555	17:7578555	C	T	TP53	c.376-1G>A	splice_acceptor_variant	2.92% (377)	ND (6198)	ND (2403)		ND (4149)		ND (4866)
P024	17:7577102	17:7577102	C	T	TP53	c.836G>A(p.G279E)	missense_variant	45.17% (507)	ND (11484)	ND (5307)	ND (6582)
P024	7:55259515	7:55259515	T	G	EGFR	c.2573T>G(p.L858R)	missense_variant	38.58% (889)	ND (11118)	ND (4605)	ND (6435)
P025	17:29509534	17:29509534	G	T	NF1	c.739G>T(p.E247*)	stop_gained	44.06% (379)	0.06% (3455)	ND (3261)		ND (7044)
P025	18:657827	18:657827	G	T	TYMS	c.85G>T(p.G29W)	missense_variant	24.05% (158)	ND (3066)	0.06% (1638)		ND (2481)
P025	17:7578454	17:7578454	G	A	TP53	c.476C>T(p.A159V)	missense_variant	21.88% (361)	ND (7125)	ND (5688)		ND (8424)
P026	2:178098810	2:178098810	C	G	NFE2L2	c.235G>C(p.E79Q)	missense_variant	90.64% (748)	0.33% (6658)	ND (4197)	ND (2616)	ND (6741)	ND (5775)	ND (4449)
P026	17:7579699	17:7579699	C	A	TP53	c.96+1G>T	splice_donor_variant	88.02% (668)	0.66% (8026)	ND (5616)	ND (4620)	ND (9615)	ND (8328)	ND (5913)
P027	17:7579340	17:7579340	G	-	TP53	c.347del(p.S116Lfs*7)	frameshift_variant	32.85% (615)	0.28% (4588)	ND (10272)	ND (4668)	ND (2220)	ND (7431)	ND (7794)
P027	10:43615027	10:43615027	G	A	RET	c.2441G>A(p.G814D)	missense_variant	23.39% (449)	0.08% (3881)	ND (7680)	0.05% (6613)	ND (1659)	ND (6432)	ND (7176)
P027	19:10610598	19:10610598	A	G	KEAP1	c.112T>C(p.C38R)	missense_variant	21.53% (692)	0.23% (4362)	ND (11160)	ND (5805)	ND (3153)	ND (7896)	ND (8385)
P028	12:25398284	12:25398284	C	A	KRAS	c.35G>T(p.G12V)	missense_variant	15.02% (1325)	0.73% (4391)	ND (5340)	ND (7923)		ND (7581)	ND (4989)
P028	17:7578461	17:7578461	C	A	TP53	c.469G>T(p.V157F)	missense_variant	8.90% (1157)	0.36% (5032)	ND (6228)	ND (10230)		ND (9534)	ND (6282)
P028	19:10602854	19:10602854	C	G	KEAP1	c.724G>C(p.E242Q)	missense_variant	7.52% (984)	0.39% (4357)	ND (5622)	ND (7143)		ND (7263)	ND (5028)
P028	X:66937375	X:66937375	G	T	AR	c.2229G>T(p.M743I)	missense_variant	6.54% (428)	0.70% (1995)	ND (1938)	ND (3828)		ND (3552)	ND (2469)
P029	17:7577538	17:7577538	C	T	TP53	c.743G>A(p.R248Q)	missense_variant	13.16% (114)		ND (5691)	ND (5805)	ND (4728)	ND (6135)	ND (4881)
P029	7:55259515	7:55259515	T	G	EGFR	c.2573T>G(p.L858R)	missense_variant	12.31% (130)		ND (5238)	ND (7059)	ND (5586)	ND (6594)	ND (4302)
P030	9:21971036	9:21971036	C	A	CDKN2A	c.322G>T(p.D108Y)	missense_variant	77.55% (1087)	ND (5025)	ND (1659)		ND (5388)	ND (2880)
P030	17:7577046	17:7577046	C	A	TP53	c.892G>T(p.E298*)	stop_gained	76.03% (947)	0.13% (3085)	ND (1260)		ND (6078)	ND (2874)
P030	19:10610354	19:10610354	C	A	KEAP1	c.356G>T(p.G119V)	missense_variant	61.75% (685)	ND (4419)	ND (1356)		ND (5106)	ND (2298)
P030	2:141665452	2:141665452	G	T	LRP1B	c.3514C>A(p.L1172I)	missense_variant	23.19% (746)	ND (4158)	ND (1116)		0.03% (3264)	ND (2367)
P032	7:55259515	7:55259515	T	G	EGFR	c.2573T>G(p.L858R)	missense_variant	31.60% (1633)	ND (6141)	ND (8004)	ND (6471)	ND (5472)		ND (5913)	ND (5076)
P033	7:55242466	7:55242480	GAATTAAGAGAAGCA	-	EGFR	c.2236_2250del(p.E746_A750del)	inframe_deletion	24.44% (896)	ND (7176)	ND (1878)		ND (6315)		ND (5100)
P033	3:41266113	3:41266113	C	T	CTNNB1	c.110C>T(p.S37F)	missense_variant	17.32% (843)	ND (7323)	ND (2154)		ND (6696)		ND (5469)
P033	5:38950517	5:38950517	C	T	RICTOR	c.3433G>A(p.D1145N)	missense_variant	1.61% (992)	ND (6117)	ND (1356)		ND (5727)		ND (3921)
P033	19:1220713	19:1220713	C	T	STK11	c.731C>T(p.T244I)	missense_variant	1.60% (561)	ND (2271)	ND (1029)		ND (4212)		ND (3570)
P034	17:7574018	17:7574018	G	A	TP53	c.1009C>T(p.R337C)	missense_variant	80.76% (863)			ND (11079)	ND (2874)		1.71% (1344)	4.56% (4689)
P034	17:37879601	17:37879601	T	A	ERBB2	c.1976T>A(p.V659D)	missense_variant	52.26% (664)			ND (10467)	0.09% (3470)		2.41% (1078)	3.52% (4202)
P035	9:21971122	9:21971122	-	T	CDKN2A	c.235dup(p.T79Nfs*41)	frameshift_variant	11.51% (478)	ND (1830)	ND (6210)		ND (9078)		ND (4065)
P035	18:48591918	18:48591918	C	G	SMAD4	c.1081C>G(p.R361G)	missense_variant	10.96% (447)	ND (1860)	ND (6723)		ND (7131)		ND (3459)
P035	10:89692826	10:89692826	T	-	PTEN	c.313del(p.C105Vfs*8)	frameshift_variant	1.62% (493)	0.16% (1229)	ND (5928)		ND (6141)		ND (3024)
P037	12:25380275	12:25380275	T	G	KRAS	c.183A>C(p.Q61H)	missense_variant	2.19% (549)	0.04% (4577)	ND (3435)	ND (6240)	ND (8466)		ND (6480)	ND (4596)
P038	7:55259515	7:55259515	T	G	EGFR	c.2573T>G(p.L858R)	missense_variant	66.98% (1729)	0.09% (5468)	ND (6261)	ND (6810)
P038	7:55259554	7:55259554	C	G	EGFR	c.2612C>G(p.A871G)	missense_variant	64.99% (1705)	0.08% (5110)	ND (5493)	ND (6339)
P038	17:7579528	17:7579528	C	T	TP53	c.159G>A(p.W53*)	stop_gained	53.51% (626)	0.06% (4901)	ND (6465)	ND (6285)
P039	17:7578476	17:7578476	G	A	TP53	c.454C>T(p.P152S)	missense_variant	30.54% (429)	0.97% (4233)	ND (7335)	ND (4206)	ND (7302)	ND (6612)	ND (6099)
P039	17:7578475	17:7578475	G	-	TP53	c.455del(p.P152Rfs*18)	frameshift_variant	30.39% (441)	0.86% (4278)	ND (7350)	ND (4233)	ND (7341)	ND (6666)	ND (6129)
P040	13:48955550	13:48955550	C	T	RB1	c.1666C>T(p.R556*)	stop_gained	82.12% (632)	13.86% (4446)	ND (1137)	ND (9015)	ND (5085)	ND (6588)		ND (5556)
P040	17:7577539	17:7577539	G	A	TP53	c.742C>T(p.R248W)	missense_variant	70.74% (458)	10.43% (5003)	ND (1764)	ND (11763)	ND (7011)	ND (7575)		ND (6570)
P040	2:178098810	2:178098810	C	G	NFE2L2	c.235G>C(p.E79Q)	missense_variant	53.78% (662)	7.02% (4945)	ND (1224)	ND (10311)	ND (5076)	ND (6627)		ND (5685)
P041	9:21971208	9:21971208	C	A	CDKN2A	c.151-1G>T	splice_acceptor_variant	6.26% (623)	ND (3894)	ND (1281)	ND (1386)	ND (2844)	ND (4014)
P041	17:7577556	17:7577556	C	G	TP53	c.725G>C(p.C242S)	missense_variant	5.44% (441)	0.17% (6047)	ND (2880)	ND (3102)	ND (4686)	ND (6330)
P041	2:141773386	2:141773386	A	G	LRP1B	c.2069T>C(p.V690A)	missense_variant	3.31% (785)	0.05% (8637)	ND (2379)	ND (2484)	ND (4062)	ND (5664)
P041	19:11132608	19:11132608	T	C	SMARCA4	c.2824T>C(p.W942R)	missense_variant	3.28% (763)	0.09% (5645)	ND (2637)	ND (2865)	ND (4464)	ND (6195)
P042	7:55259515	7:55259515	T	G	EGFR	c.2573T>G(p.L858R)	missense_variant	71.97% (1809)	ND (6792)	ND (5424)		ND (7641)		ND (6054)	ND (8217)
P042	17:7577511	17:7577511	A	T	TP53	c.770T>A(p.L257Q)	missense_variant	67.73% (375)	ND (5595)	ND (4083)		ND (6600)		ND (4836)	ND (6504)
P042	18:48593557	18:48593557	G	T	SMAD4	c.1308G>T(p.K436N)	missense_variant&splice_region_variant	47.50% (320)	ND (3588)	ND (2745)		ND (4071)		ND (2931)	ND (4497)
P043	17:37880981	17:37880981	-	GCATACGTGATG	ERBB2	c.2313_2324dup(p.Y772_A775dup)	inframe_insertion	11.28% (674)	0.03% (3975)	ND (7296)		ND (6357)	ND (5568)
P044	7:55259515	7:55259515	T	G	EGFR	c.2573T>G(p.L858R)	missense_variant	7.94% (1134)	1.48% (4453)	0.03% (7623)			4.34% (1982)
P044	9:21974681	9:21974681	A	T	CDKN2A	c.146T>A(p.I49N)	missense_variant	7.59% (1120)	ND (6402)	ND (8826)			ND (2208)
P044	17:7577141	17:7577141	C	-	TP53	c.797del(p.G266Dfs*79)	frameshift_variant	6.91% (940)	1.03% (3383)	0.10% (3975)			3.05% (1442)
P044	5:112128170	5:112128170	G	A	APC	c.673G>A(p.E225K)	missense_variant	5.10% (882)	0.50% (1198)	ND (2592)			2.09% (1485)
P045	17:7577570	17:7577570	C	T	TP53	c.711G>A(p.M237I)	missense_variant	28.84% (697)	ND (3807)	ND (2946)	ND (4416)	ND (7539)	ND (7179)
P046	17:7578398	17:7578398	G	-	TP53	c.532del(p.H178Tfs*69)	frameshift_variant	13.57% (958)	3.30% (6100)	ND (9378)	ND (7728)
P046	19:10602745	19:10602745	G	A	KEAP1	c.833C>T(p.P278L)	missense_variant	7.37% (977)	0.34% (4639)	ND (7584)	ND (5889)
P046	4:153247289	4:153247289	G	C	FBXW7	c.1513C>G(p.R505G)	missense_variant	4.32% (717)	0.20% (6120)	ND (9141)	ND (7110)
P047	7:55242470	7:55242487	TAAGAGAAGCAACATCTC	-	EGFR	c.2240_2257del(p.L747_P753delinsS)	inframe_deletion	48.28% (959)	0.99% (6536)	ND (10920)	ND (6069)	ND (2556)		ND (6540)	ND (7002)
P048	4:153247279	4:153247279	T	G	FBXW7	c.1523A>C(p.Q508P)	missense_variant	34.47% (705)	0.07% (10708)	ND (5451)	ND (1749)	ND (3723)			ND (7149)
P048	19:10602446	19:10602446	C	A	KEAP1	c.1132G>T(p.G378C)	missense_variant	24.11% (1207)	0.08% (7413)	ND (4398)	ND (1914)	ND (4266)			ND (7068)
P048	13:48916752	13:48916752	-	A	RB1	c.287dup(p.E97Gfs*13)	frameshift_variant	22.30% (408)	0.02% (5962)	ND (2760)	ND (756)	ND (2139)			ND (3300)
P048	17:7576873	17:7576873	C	A	TP53	c.973G>T(p.G325*)	stop_gained	20.81% (1230)	0.07% (8342)	ND (4845)	ND (1701)	ND (3780)			ND (7320)
P048	17:7579485	17:7579485	C	A	TP53	c.202G>T(p.E68*)	stop_gained	12.24% (1512)	0.05% (9860)	ND (6492)	0.01% (6939)	ND (4908)			ND (9846)
P049	19:11144096	19:11144096	A	G	SMARCA4	c.3677A>G(p.Q1226R)	missense_variant	36.14% (653)	5.08% (3148)	ND (3597)	ND (4278)	ND (6210)		ND (6834)	ND (6564)
P049	17:7578406	17:7578406	C	-	TP53	c.524del(p.R175Pfs*72)	frameshift_variant	24.40% (787)	5.07% (3256)	0.02% (5666)	ND (4830)	ND (5982)		ND (6339)	ND (6519)
P049	17:7578394	17:7578394	T	C	TP53	c.536A>G(p.H179R)	missense_variant	19.08% (802)	5.49% (3462)	ND (4305)	ND (5088)	ND (6222)		ND (6582)	ND (6675)
P050	3:181430467	3:181430467	G	A	SOX2	c.319G>A(p.D107N)	missense_variant	26.14% (1121)	1.76% (5907)	ND (4362)	ND (1836)	ND (4614)		ND (5154)	ND (5382)
P050	17:7579585	17:7579585	G	-	TP53	c.102del(p.L35Cfs*9)	frameshift_variant	17.08% (761)	1.09% (6808)	ND (4956)	ND (2073)	ND (5037)		ND (6456)	ND (6027)
P050	9:21971114	9:21971114	-	G	CDKN2A	c.243dup(p.V82Rfs*38)	frameshift_variant	14.99% (747)	0.90% (6199)	ND (4020)	ND (2001)	ND (4746)		ND (3174)	ND (5679)
P051	17:7578406	17:7578406	C	T	TP53	c.524G>A(p.R175H)	missense_variant	22.92% (541)	ND (3612)	ND (9489)	0.10% (5989)
P052	17:7577114	17:7577114	C	A	TP53	c.824G>T(p.C275F)	missense_variant	68.29% (842)	40.79% (6344)	ND (3726)		1.65% (3582)
P053	17:7577141	17:7577141	C	A	TP53	c.797G>T(p.G266V)	missense_variant	27.54% (1656)	11.10% (2279)	ND (3972)	ND (3711)	ND (2820)		ND (4962)	ND (3219)
P053	17:7578280	17:7578280	G	A	TP53	c.569C>T(p.P190L)	missense_variant	26.55% (1827)	12.54% (3086)	ND (7317)	ND (5814)	ND (4416)		ND (7719)	ND (4725)
P053	11:534288	11:534288	C	T	HRAS	c.35G>A(p.G12D)	missense_variant	23.89% (1122)	12.41% (2973)	ND (5769)	ND (4572)	ND (4260)		ND (6408)	ND (4296)
P053	7:81386616	7:81386616	T	A	HGF	c.371A>T(p.Y124F)	missense_variant	21.86% (549)	9.36% (2063)	ND (4347)	ND (3510)	ND (3300)		ND (4869)	ND (4290)
P054	13:26956988	13:26956988	A	T	CDK8	c.494A>T(p.E165V)	missense_variant	20.11% (557)	0.14% (4238)	0.01% (7317)	ND (3429)	0.08% (5074)
P054	17:7577102	17:7577102	-	CAGG	TP53	c.832_835dup(p.G279Afs*28)	frameshift_variant	18.34% (676)	0.04% (7249)	0.01% (8998)	ND (3540)	0.27% (5997)
P055	17:7577129	17:7577129	A	G	TP53	c.809T>C(p.F270S)	missense_variant	7.32% (738)	ND (1953)	ND (4401)	ND (3861)	ND (6360)			ND (4401)
P055	3:178952085	3:178952085	A	G	PIK3CA	c.3140A>G(p.H1047R)	missense_variant	0.93% (752)	ND (2166)	ND (5349)	0.01% (6775)	0.02% (6659)			0.02% (5415)
P056	3:47129690	3:47129691	AG	-	SETD2	c.5189_5190del(p.S1730*)	frameshift_variant	13.58% (265)	ND (1446)	ND (7569)	ND (4152)	ND (4251)			ND (4776)
P057	17:7578398	17:7578398	G	-	TP53	c.532del(p.H178Tfs*69)	frameshift_variant	44.24% (660)	ND (5634)	ND (9420)	ND (9798)	0.10% (6011)			32.76% (5098)
P057	7:55242465	7:55242479	GGAATTAAGAGAAGC	-	EGFR	c.2235_2249del(p.E746_A750del)	inframe_deletion	40.85% (891)	0.04% (5183)	ND (9210)	ND (8754)	0.12% (5082)			30.36% (7323)
P058	7:55242465	7:55242479	GGAATTAAGAGAAGC	-	EGFR	c.2235_2249del(p.E746_A750del)	inframe_deletion	16.87% (646)	ND (10515)	ND (4722)	ND (369)	ND (7527)		ND (8355)
P060	3:41266098	3:41266098	A	G	CTNNB1	c.95A>G(p.D32G)	missense_variant	27.86% (560)	0.23% (3419)	0.06% (9542)			10.81% (5246)
P060	7:55259521	7:55259521	A	T	EGFR	c.2579A>T(p.K860I)	missense_variant	25.35% (718)	0.08% (4774)	0.07% (7298)			10.39% (5063)
P060	7:55259515	7:55259515	T	G	EGFR	c.2573T>G(p.L858R)	missense_variant	25.24% (729)	0.09% (4592)	0.07% (7016)			10.59% (4854)
P060	18:48575122	18:48575130	AAAAATGAA	-	SMAD4	c.316_324del(p.K106_E108del)	inframe_deletion	5.72% (402)	0.06% (3424)	0.02% (8358)			9.02% (4359)
P060	3:178952085	3:178952085	A	G	PIK3CA	c.3140A>G(p.H1047R)	missense_variant	1.89% (1323)	0.06% (3333)	0.04% (6676)			7.85% (6258)
P061	17:7578479	17:7578479	G	C	TP53	c.451C>G(p.P151A)	missense_variant	19.89% (900)		ND (7542)		ND (4803)	ND (4341)	ND (4596)
P061	12:25398284	12:25398284	C	T	KRAS	c.35G>A(p.G12D)	missense_variant	15.15% (1175)		ND (6504)		ND (3945)	ND (3717)	ND (4236)
P061	19:11144095	19:11144095	-	AGA	SMARCA4	c.3679_3681dup(p.K1227dup)	inframe_insertion	1.28% (862)		ND (8673)		ND (5445)	ND (4908)	ND (5412)
P062	7:55259515	7:55259515	T	G	EGFR	c.2573T>G(p.L858R)	missense_variant	25.07% (3570)	ND (12726)	ND (7368)	ND (13500)	ND (8481)		ND (7293)
P062	7:55210075	7:55210075	T	G	EGFR	c.185T>G(p.L62R)	missense_variant	22.74% (2871)	ND (9066)	ND (4821)	ND (10683)	ND (6345)		ND (5781)
P063	12:25398284	12:25398284	C	A	KRAS	c.35G>T(p.G12V)	missense_variant	1.89% (2970)	ND (4983)	ND (3282)	ND (10068)	ND (3414)	ND (531)
P064	12:25398284	12:25398284	C	A	KRAS	c.35G>T(p.G12V)	missense_variant	28.55% (3030)	ND (2661)	ND (5025)	ND (6969)		ND (4623)	ND (6219)
P064	2:141032116	2:141032116	T	A	LRP1B	c.13019A>T(p.D4340V)	missense_variant	11.23% (2003)	ND (1746)	ND (3834)	ND (4770)		ND (3456)	ND (4947)
P064	1:27100360	1:27100360	C	T	ARID1A	c.4072C>T(p.Q1358*)	stop_gained	10.75% (1646)	ND (1767)	ND (3699)	ND (5493)		ND (3411)	ND (5232)
P065	17:7578271	17:7578271	T	A	TP53	c.578A>T(p.H193L)	missense_variant	38.17% (2054)	ND (7035)	ND (6498)		ND (7203)		ND (7287)
P067	17:7578461	17:7578461	C	A	TP53	c.469G>T(p.V157F)	missense_variant	18.74% (1030)	0.51% (6304)	ND (5259)	ND (4524)	ND (7128)		ND (6930)
P067	19:10602748	19:10602748	G	A	KEAP1	c.830C>T(p.T277M)	missense_variant	4.36% (1100)	ND (6582)	ND (4629)	ND (3981)	ND (5778)		ND (5415)
P068	17:7578177	17:7578177	C	G	TP53	c.672G>C(p.E224D)	missense_variant&splice_region_variant	8.86% (621)	0.18% (2183)	ND (3909)	ND (7476)		ND (5916)	ND (6879)
P068	2:141128281	2:141128281	C	G	LRP1B	c.11006G>C(p.R3669T)	missense_variant&splice_region_variant	8.07% (694)	0.05% (2196)	ND (1701)	ND (4677)		ND (3945)	ND (3972)
P068	17:7579311	17:7579311	C	A	TP53	c.375+1G>T	splice_donor_variant	8.05% (683)	ND (2895)	ND (3204)	ND (6717)		ND (5193)	ND (5697)
P068	18:48575159	18:48575159	C	T	SMAD4	c.353C>T(p.A118V)	missense_variant	7.41% (702)	ND (2301)	ND (3087)	ND (6273)		ND (5070)	ND (5352)
P068	6:163899927	6:163899927	A	G	QKI	c.401A>G(p.K134R)	missense_variant&splice_region_variant	7.02% (598)	ND (2562)	ND (2547)	ND (5511)		ND (4848)	ND (5100)
P068	9:21974679	9:21974679	G	A	CDKN2A	c.148C>T(p.Q50*)	stop_gained&splice_region_variant	6.34% (789)	0.10% (2038)	ND (4440)	ND (9678)		ND (7431)	ND (8529)
P068	9:21974721	9:21974721	C	-	CDKN2A	c.106del(p.A36Rfs*17)	frameshift_variant	6.15% (764)	ND (1767)	ND (4533)	ND (5841)		ND (4758)	ND (8709)
P069	7:55241708	7:55241708	G	C	EGFR	c.2156G>C(p.G719A)	missense_variant	42.49% (1452)	ND (7218)	ND (5436)	ND (6783)		ND (7107)	0.14% (4891)
P069	17:7578454	17:7578454	G	A	TP53	c.476C>T(p.A159V)	missense_variant	19.85% (665)	ND (6798)	ND (6093)	ND (7602)		ND (8064)	ND (7884)
P070	7:55259515	7:55259515	T	G	EGFR	c.2573T>G(p.L858R)	missense_variant	9.66% (735)	ND (7386)	ND (6594)	ND (6123)	ND (6282)
P070	12:25378562	12:25378562	C	A	KRAS	c.436G>T(p.A146S)	missense_variant	0.33% (920)	ND (3474)	ND (3114)	ND (4113)	ND (4629)
P071	7:55242465	7:55242479	GGAATTAAGAGAAGC	-	EGFR	c.2235_2249del(p.E746_A750del)	inframe_deletion	17.08% (1306)	0.44% (3644)	0.02% (8664)	ND (9609)			ND (7029)
P072	9:21974713	9:21974713	G	-	CDKN2A	c.114del(p.N39Tfs*14)	frameshift_variant	42.39% (795)	ND (10656)	ND (3369)		ND (6819)	ND (8082)	ND (8259)
P072	17:7577046	17:7577046	C	A	TP53	c.892G>T(p.E298*)	stop_gained	38.52% (701)	0.06% (6994)	ND (4992)		ND (7320)	ND (8082)	ND (7905)
P073	7:55259524	7:55259524	T	A	EGFR	c.2582T>A(p.L861Q)	missense_variant	30.79% (997)	ND (8796)	ND (6474)		ND (8058)		ND (8229)
P073	10:43610128	10:43610128	C	T	RET	c.2080C>T(p.R694W)	missense_variant	8.63% (707)	ND (6726)	ND (9255)		ND (10716)		ND (10734)
P074	17:7578556	17:7578556	T	A	TP53	c.376-2A>T	splice_acceptor_variant	36.11% (612)	4.41% (2312)	1.00% (3997)		0.11% (2712)	2.59% (2900)
P074	17:7574017	17:7574017	C	A	TP53	c.1010G>T(p.R337L)	missense_variant	33.48% (896)	5.36% (2894)	1.18% (5353)		0.12% (4004)	2.03% (3596)
P074	19:10610628	19:10610628	C	A	KEAP1	c.82G>T(p.G28W)	missense_variant	30.23% (1204)	0.26% (3059)	ND (9342)		ND (3816)	ND (5679)
P074	2:25464463	2:25464463	C	A	DNMT3A	c.2050G>T(p.V684F)	missense_variant	15.29% (942)	5.37% (2682)	1.49% (5511)		0.34% (3205)	4.02% (3579)
P075	17:7577537	17:7577537	C	-	TP53	c.744del(p.R249Gfs*96)	frameshift_variant	20.39% (917)	ND (8634)	ND (2544)	ND (7215)			ND (7680)
P075	19:10600446	19:10600446	C	T	KEAP1	c.1409G>A(p.R470H)	missense_variant	18.13% (1147)	0.06% (10724)	ND (2748)	ND (8127)			ND (8373)
P076	7:55242470	7:55242487	TAAGAGAAGCAACATCTC	-	EGFR	c.2240_2257del(p.L747_P753delinsS)	inframe_deletion	25.57% (747)	ND (8142)	ND (3075)	ND (7851)	ND (8319)	ND (6843)	ND (7275)
P076	7:55242469	7:55242486	TTAAGAGAAGCAACATCT	-	EGFR	c.2239_2256del(p.L747_S752del)	inframe_deletion	0.40% (745)	ND (8118)	ND (3042)	ND (7788)	ND (8256)	ND (6795)	ND (7242)
P077	19:1220614	19:1220614	G	-	STK11	c.633del(p.T212Pfs*75)	frameshift_variant	47.24% (923)	0.03% (5760)	ND (5385)	ND (5679)		ND (8199)
P077	17:7578457	17:7578457	C	A	TP53	c.473G>T(p.R158L)	missense_variant	30.52% (639)	ND (10005)	ND (7809)	ND (6654)		ND (9864)
P077	7:55241723	7:55241723	G	T	EGFR	c.2171G>T(p.G724V)	missense_variant	18.28% (733)	ND (9252)	0.01% (8826)	ND (5766)		ND (8889)
P077	2:141032155	2:141032155	T	A	LRP1B	c.12980A>T(p.H4327L)	missense_variant	15.51% (477)	ND (5310)	ND (3174)	ND (2430)		ND (4665)
P078	17:7579410	17:7579410	G	-	TP53	c.277del(p.L93Cfs*30)	frameshift_variant	60.85% (917)	ND (7197)	ND (1698)	ND (9312)			ND (9621)
P078	3:47129607	3:47129607	A	G	SETD2	c.5273T>C(p.I1758T)	missense_variant	43.41% (334)	ND (3855)	ND (981)	ND (5862)			ND (4884)
P078	7:55242466	7:55242480	GAATTAAGAGAAGCA	-	EGFR	c.2236_2250del(p.E746_A750del)	inframe_deletion	38.08% (1082)	ND (5985)	ND (1602)	ND (8508)			ND (8337)
P079	17:7577507	17:7577507	T	G	TP53	c.774A>C(p.E258D)	missense_variant	2.09% (430)	ND (8586)	ND (7389)	ND (1674)	ND (5361)	ND (4902)	ND (7011)
P080	7:55242465	7:55242479	GGAATTAAGAGAAGC	-	EGFR	c.2235_2249del(p.E746_A750del)	inframe_deletion	0.43% (700)	ND (8211)	ND (7404)		ND (5976)	ND (9951)
P081	17:7573982	17:7573982	C	A	TP53	c.1045G>T(p.E349*)	stop_gained	85.52% (518)	14.45% (4818)	0.03% (10076)	ND (2355)	ND (5757)		35.53% (5353)
P081	13:48955382	13:48955382	G	T	RB1	c.1499-1G>T	splice_acceptor_variant	83.10% (284)	6.96% (2329)	ND (1947)	ND (1623)	ND (3141)		22.11% (2429)
P081	13:48955383	13:48955383	G	T	RB1	c.1499G>T(p.R500I)	missense_variant&splice_region_variant	82.70% (289)	6.93% (2352)	0.02% (5260)	ND (1641)	ND (3162)		22.36% (2446)
P081	10:89720671	10:89720671	G	T	PTEN	c.822G>T(p.W274C)	missense_variant	35.25% (122)	1.74% (1720)	ND (1740)	ND (1386)	ND (2679)		7.68% (1876)
P081	19:11141514	19:11141514	A	G	SMARCA4	c.3491A>G(p.N1164S)	missense_variant	1.29% (464)	0.05% (4107)	ND (2817)	ND (1947)	ND (4266)		ND (5436)
P082	17:7577538	17:7577538	C	T	TP53	c.743G>A(p.R248Q)	missense_variant	12.55% (797)	0.69% (6918)	0.94% (6143)	ND (6015)		5.84% (3359)
P082	7:55259515	7:55259515	T	G	EGFR	c.2573T>G(p.L858R)	missense_variant	10.31% (1144)	0.86% (6549)	0.96% (5733)	ND (6861)		4.77% (3479)
P083	12:25398282	12:25398282	C	A	KRAS	c.37G>T(p.G13C)	missense_variant	50.20% (1787)	ND (2931)	ND (4467)	ND (5895)	0.02% (6501)
P083	17:7578469	17:7578469	C	-	TP53	c.461del(p.G154Afs*16)	frameshift_variant	45.49% (875)	ND (3972)	ND (5559)	ND (6936)	ND (9411)
P084	12:25398285	12:25398285	C	A	KRAS	c.34G>T(p.G12C)	missense_variant	47.60% (918)	28.41% (3098)	ND (3747)	ND (6639)		ND (4422)
P084	17:7577538	17:7577538	C	T	TP53	c.743G>A(p.R248Q)	missense_variant	34.29% (627)	20.67% (3082)	ND (3873)	ND (6450)		ND (4713)
P084	2:141707841	2:141707841	G	C	LRP1B	c.3099C>G(p.D1033E)	missense_variant	2.10% (571)	ND (3861)	ND (2394)	ND (3651)		ND (2328)
P085	7:55259515	7:55259515	T	G	EGFR	c.2573T>G(p.L858R)	missense_variant	33.84% (2113)	16.59% (5178)	ND (6555)		ND (4089)
P085	3:181430807	3:181430807	C	T	SOX2	c.659C>T(p.S220L)	missense_variant	2.37% (1141)	1.01% (4655)	ND (6906)		ND (4029)
P086	7:55259515	7:55259515	T	G	EGFR	c.2573T>G(p.L858R)	missense_variant	17.61% (1442)	ND (8403)	ND (10242)			ND (8457)
P087	9:21971042	9:21971061	CGTCCAGCCGCGCCCCGGCC	-	CDKN2A	c.297_316del(p.G101Rfs*12)	frameshift_variant	44.14% (999)	0.59% (5402)	0.02% (9381)			ND (6990)
P087	15:88678390	15:88678390	G	T	NTRK3	c.1146C>A(p.N382K)	missense_variant	10.09% (1070)	0.97% (5070)	0.02% (9446)			ND (7338)
P089	7:55242465	7:55242479	GGAATTAAGAGAAGC	-	EGFR	c.2235_2249del(p.E746_A750del)	inframe_deletion	24.18% (914)	ND (9459)	ND (10383)		ND (5946)
P089	4:55595566	4:55595566	-	A	KIT	c.2056_2057insA(p.R686Qfs*2)	frameshift_variant	1.58% (825)	ND (6831)	ND (7554)		ND (4968)
P089	19:1220493	19:1220493	G	C	STK11	c.586G>C(p.G196R)	missense_variant	42.69% (670)	ND (7920)	ND (7578)		ND (5016)
P091	7:81381519	7:81381519	C	G	HGF	c.542G>C(p.R181P)	missense_variant	7.73% (932)	ND (3705)	ND (6921)		ND (5823)	ND (6777)
P091	2:198266833	2:198266833	T	A	SF3B1	c.2099A>T(p.K700I)	missense_variant	2.28% (788)	ND (3261)	ND (5757)		ND (5265)	ND (6609)
P091	18:48591892	18:48591892	G	A	SMAD4	c.1055G>A(p.G352E)	missense_variant	7.20% (945)	0.03% (3779)	ND (7785)		ND (6435)	ND (7521)
P091	17:7578212	17:7578212	G	A	TP53	c.637C>T(p.R213*)	stop_gained	3.24% (895)	ND (3753)	ND (8565)		ND (7095)	0.12% (5204)
P093	3:178936082	3:178936082	G	A	PIK3CA	c.1624G>A(p.E542K)	missense_variant	89.97% (678)	0.22% (5382)	ND (3732)		ND (3540)
P093	17:7578424	17:7578424	A	C	TP53	c.506T>G(p.M169R)	missense_variant	87.62% (977)	0.52% (6541)	ND (3930)		ND (3765)
P093	7:55259515	7:55259515	T	G	EGFR	c.2573T>G(p.L858R)	missense_variant	81.44% (2020)	0.69% (6496)	ND (4503)		ND (3420)
P093	17:7578420	17:7578422	CGT	-	TP53	c.508_510del(p.T170del)	inframe_deletion	77.55% (1078)	0.49% (6502)	ND (4005)		ND (3846)
P095	10:89653823	10:89653823	A	T	PTEN	c.121A>T(p.R41*)	stop_gained	41.08% (241)	5.02% (1913)	0.04% (5411)			0.31% (3219)
P095	9:21971186	9:21971186	G	A	CDKN2A	c.172C>T(p.R58*)	stop_gained	27.72% (1046)	1.44% (2290)	0.06% (4839)			0.15% (3259)
P095	17:7574003	17:7574003	G	A	TP53	c.1024C>T(p.R342*)	stop_gained	26.83% (820)	2.13% (2815)	0.04% (9043)			0.15% (3902)
P095	1:98058822	1:98058822	G	C	DPYD	c.1080C>G(p.F360L)	missense_variant	22.81% (469)	0.48% (2708)	ND (9102)			ND (5487)
P095	17:29592306	17:29592306	A	-	NF1	c.4722del(p.A1575Lfs*28)	frameshift_variant	22.73% (264)	1.90% (1890)	ND (4500)			0.05% (3709)
P095	20:31024197	20:31024197	G	A	ASXL1	c.3682G>A(p.E1228K)	missense_variant	21.11% (611)	2.10% (3191)	ND (5223)			0.30% (4395)
P095	15:66727489	15:66727489	G	C	MAP2K1	c.205G>C(p.E69Q)	missense_variant	18.67% (1398)	0.70% (3562)	ND (12249)			ND (7134)
P095	12:58144736	12:58144736	G	C	CDK4	c.492C>G(p.I164M)	missense_variant	2.10% (572)	0.32% (2841)	ND (8592)			ND (5637)
P096	7:55259515	7:55259515	T	G	EGFR	c.2573T>G(p.L858R)	missense_variant	23.44% (2116)	ND (4065)		ND (4476)	ND (7617)
P096	17:7579480	17:7579480	-	GCCTCTG	TP53	c.200_206dup(p.A70Rfs*81)	frameshift_variant	28.82% (1749)	ND (4587)		ND (5067)	ND (8760)
P097	7:55242495	7:55242495	C	G	EGFR	c.2265C>G(p.A755=)	synonymous_variant	20.75% (1118)	ND (3129)		ND (7680)	ND (7017)
P097	7:55242470	7:55242487	TAAGAGAAGCAACATCTC	-	EGFR	c.2240_2257del(p.L747_P753delinsS)	inframe_deletion	16.95% (1121)	ND (3054)		ND (7911)	ND (7227)
P098	17:7577519	17:7577527	GATGGTGAG	-	TP53	c.754_762del(p.L252_I254del)	inframe_deletion	38.69% (716)	ND (6819)	ND (7467)
P098	7:55249002	7:55249002	-	CAGCGTGGA	EGFR	c.2303_2311dup(p.S768_D770dup)	inframe_insertion	28.01% (1103)	ND (8376)	ND (10014)
P099	X:70360490	X:70360490	C	G	MED12	c.6050C>G(p.S2017*)	stop_gained	43.30% (515)	ND (2478)	ND (2187)			ND (1707)
P099	7:55242465	7:55242479	GGAATTAAGAGAAGC	-	EGFR	c.2235_2249del(p.E746_A750del)	inframe_deletion	40.62% (1103)	ND (6777)	0.03% (6610)			ND (5403)
P099	18:48591919	18:48591919	G	A	SMAD4	c.1082G>A(p.R361H)	missense_variant	32.25% (896)	ND (5406)	ND (5364)			ND (4314)
P100	17:7578547	17:7578547	G	-	TP53	c.383del(p.P128Lfs*42)	frameshift_variant	34.53% (391)	0.34% (4379)	ND (3771)			2.71% (4024)
P100	13:48923090	13:48923090	A	G	RB1	c.540-2A>G	splice_acceptor_variant	32.38% (315)	0.21% (1862)	ND (750)			3.36% (2883)
P101	3:178921546	3:178921546	A	T	PIK3CA	c.1028A>T(p.Y343F)	missense_variant	63.20% (375)	0.12% (3223)			ND (3456)
P101	9:21974721	9:21974721	C	-	CDKN2A	c.106del(p.A36Rfs*17)	frameshift_variant	35.76% (713)	ND (5169)			ND (3906)
P101	17:7577120	17:7577120	C	A	TP53	c.818G>T(p.R273L)	missense_variant	29.20% (767)	ND (6561)			ND (4884)
P103	7:55259515	7:55259515	T	G	EGFR	c.2573T>G(p.L858R)	missense_variant	61.01% (1608)	5.12% (4724)	ND (7860)
P103	17:7578269	17:7578269	G	A	TP53	c.580C>T(p.L194F)	missense_variant	26.33% (600)	1.27% (4490)	ND (7521)
aGenomic coordinates are per grch37
bNumber in brackets represents consensus sequencing depth in plasma DNA at specified genomic position.
cPlasma TP 1 is pre-treatment and TP ≥2 are post-treatment; TP: time point
ND = not detected
