# Supplementary material for: Dynamic recurrence risk and adjuvant chemotherapy benefit prediction by ctDNA in resected NSCLC
Source: Nat Commun. 2021 Nov 19;12:6770. doi: 10.1038/s41467-021-27022-z (PMC8605017; doi:10.1038/s41467-021-27022-z)
Supplement: Supplementary file 6 — Supplementary Data 3 [file 41467_2021_27022_MOESM6_ESM.xlsx]

## Sheet: Sheet1
Supplementary Data 3. Plasma DNA metrics at each time point for patients.
PatientID	Time Point	Detection Status	Total plasma DNA (ng/ml)	Plasma DNA input (ng)a	Mean Consensus Depthb
P001	TP1	Yes	11.5	1.8	3084.1
P001	TP2	Yes	24.8	3.5	10001.1
P002	TP1	Yes	14.8	4.2	7759.8
P002	TP2	No	19.9	3.8	9958.7
P002	TP4	No	25.6	3.5	8927
P002	TP6	No	12.6	3	6622.2
P002	TP8	No	43.4	6	8122
P003	TP1	Yes	21.7	4	10323.8
P003	TP2	No	41	4	7404.2
P003	TP3	No	31.8	4	7336.1
P003	TP5	No	19.9	6	7437.6
P003	TP8	No	27.2	6	3839.8
P004	TP1	Yes	10.9	4	3589.7
P004	TP3	No	33.6	3.5	11561.9
P004	TP4	No	14	3.5	7307.5
P004	TP6	No	13.5	4	7977.8
P004	TP7	No	19.1	6	6478.2
P005	TP1	Yes	12.1	3.5	3380.2
P005	TP2	No	19.1	3.2	5278.1
P005	TP3	No	37.9	5	8606.5
P005	TP4	Yes	8.4	3	3668.2
P006	TP1	Yes	10.9	4.2	3930.4
P006	TP2	Yes	17.6	4.2	6794.8
P006	TP3	Yes	14.4	4	9561
P008	TP1	Yes	22	3	7209.3
P008	TP2	No	24.6	3.6	6956.7
P008	TP3	No	23	4	12247.8
P008	TP4	No	26.1	4	13538.5
P008	TP5	No	17.6	3	5189.2
P008	TP8	No	27	6	4802.3
P009	TP1	Yes	32.3	3	13014.6
P009	TP2	Yes	26.9	4	7235.4
P009	TP3	No	13.8	4.5	10253.8
P009	TP4	No	15.1	4	5654.1
P009	TP7	No	14.2	6	6659.4
P012	TP1	Yes	15.2	3	7172.2
P012	TP2	No	16.7	4	5365.6
P012	TP3	No	15.9	4	5160.5
P012	TP4	No	13.4	4	7467.5
P012	TP7	No	20.7	4.5	5713.8
P013	TP1	No	17.5	5	7286.1
P013	TP2	No	27.3	4	6823
P013	TP3	No	17.2	4	6661
P013	TP5	Yes	63.8	5	6270.9
P014	TP1	Yes	14.4	2.5	6977.6
P014	TP2	No	15.2	4	10616.5
P014	TP4	No	19.8	2.8	8186.9
P014	TP6	No	12.7	4	5774.9
P015	TP1	Yes	11.6	3.7	8065.8
P015	TP2	No	16.6	4	11279.8
P015	TP3	No	8.5	4	6820.3
P015	TP4	No	27.2	2.2	7575.5
P015	TP6	No	27.6	6	7556.9
P016	TP1	Yes	12.8	4	7259.1
P016	TP2	No	51.4	4	11387.5
P016	TP3	No	35.1	3.8	9389.1
P016	TP4	Yes	29.1	3.7	8316.5
P016	TP6	Yes	28.4	3	6673
P017	TP1	Yes	12.3	4	7528.3
P017	TP2	Yes	24.6	4	10421.1
P017	TP4	Yes	17.2	4.4	9509.4
P017	TP5	Yes	28.6	4	6928.7
P018	TP1	Yes	23.3	4.5	4902.9
P018	TP2	Yes	27.6	5	1907.7
P018	TP3	Yes	21.4	3.5	7672.2
P019	TP1	Yes	11.8	4	7500.5
P019	TP2	No	71.3	4.2	16320.5
P019	TP4	Yes	34.6	5.1	6951.7
P020	TP1	Yes	18.3	4.5	11616
P020	TP2	No	32.8	4.5	4263.4
P020	TP3	No	12.4	4	6401.1
P020	TP6	No	14.4	4	6014.5
P021	TP1	Yes	15.5	4.8	8228.3
P021	TP2	No	14.8	4	6592.5
P021	TP4	No	9.9	4	5629.7
P021	TP6	Yes	21.3	4	6776.6
P022	TP1	Yes	45.6	5	13588.5
P022	TP2	No	43.7	4	11408.2
P022	TP3	No	93.8	4	15651.7
P022	TP4	No	19.3	3.3	10275.3
P022	TP6	No	21	4	8579.4
P022	TP7	No	23.1	6	8262.5
P023	TP1	No	19.7	4.5	10535.1
P023	TP2	No	93.1	4	13223.6
P023	TP4	No	22.1	6	6524.3
P023	TP6	No	37.5	5.5	7449.2
P024	TP1	No	11.3	4	7868.1
P024	TP2	No	79.8	4	12789.7
P024	TP3	No	14.4	4	6555.3
P025	TP1	Yes	8.3	4	5296.4
P025	TP2	Yes	17.2	4.2	7280.9
P025	TP4	No	8.6	6	6875.4
P026	TP1	Yes	26.2	4	9416.4
P026	TP2	No	29.3	6	9981.8
P026	TP3	No	112.7	4	8582
P026	TP4	No	16.9	3.8	7770.6
P027	TP1	Yes	11.3	4.2	5907
P027	TP2	No	16.8	4.2	12055.3
P027	TP3	Yes	21.7	3.8	8449.8
P027	TP4	No	22.7	3.5	3538.3
P027	TP5	No	30.2	6	7176.6
P027	TP6	No	13.2	4	7003.4
P028	TP1	Yes	16	4	6489.9
P028	TP2	No	18.8	4	8770.2
P028	TP3	No	22.4	4	9475.6
P028	TP5	No	12.8	4	8880.9
P028	TP6	No	39.4	6	4970.4
P029	TP2	No	23	4.5	7220.6
P029	TP3	No	18.6	4	6054.3
P029	TP4	No	15.2	4.5	4943
P029	TP5	No	7.1	4	4800.1
P029	TP6	No	15.5	6	4345.4
P030	TP1	Yes	7.4	4	3424.2
P030	TP2	No	100.3	3.1	2715.4
P030	TP4	Yes	13.9	6	4634.6
P032	TP1	No	18.2	4	6451.4
P032	TP2	No	31.9	4	10419.8
P032	TP3	No	10	5	4631.3
P032	TP4	No	8.1	4	5206.5
P032	TP6	No	14.7	4	5430
P032	TP7	No	24	6	4357
P033	TP1	No	20.6	5.2	8426.6
P033	TP2	No	21.8	5	6762.8
P033	TP4	No	17.6	6	5860.6
P033	TP6	No	7.8	4	4224.3
P034	TP3	No	18.2	3.2	9175.2
P034	TP4	Yes	10.7	3.5	4731.9
P034	TP6	Yes	7.7	4	2117.6
P034	TP7	Yes	9.1	6	6589.6
P035	TP1	Yes	13.9	4	1604.2
P035	TP2	No	23.1	3.8	8618.1
P035	TP4	No	12.2	4.5	7844
P035	TP6	No	11.3	4	4140.3
P037	TP1	Yes	29	3.8	5372.7
P037	TP2	No	20.8	2.8	6165.3
P037	TP3	No	21.6	4	8651.2
P037	TP4	No	16.5	3.5	8973.8
P037	TP6	No	17.4	3	6505.8
P037	TP7	No	20.1	6	4827.7
P038	TP1	Yes	12.3	2.2	5193.3
P038	TP2	No	42.4	4	9964.9
P038	TP3	No	8.2	4	5404.2
P039	TP1	Yes	15.3	2.5	5314
P039	TP2	No	32.3	3.8	8408.6
P039	TP3	No	12.5	3.5	5480.6
P039	TP4	No	21	3.5	7149.9
P039	TP5	No	12.2	3	6390.8
P039	TP6	No	37.8	6	4698.5
P040	TP1	Yes	18.9	3	6857.4
P040	TP2	No	36.7	4	6933.6
P040	TP3	No	33.5	5	11772.7
P040	TP4	No	22.8	3.1	7149.1
P040	TP5	No	16.3	3	7864.5
P040	TP7	No	26	6	5807.7
P041	TP1	Yes	18.1	4	8794
P041	TP2	No	31.4	3.8	7768.2
P041	TP3	No	20	3.5	4767.3
P041	TP4	No	10.8	3.2	5065.3
P041	TP5	No	16.2	2.5	5182.2
P042	TP1	No	13.2	2.8	4693.4
P042	TP2	No	53.4	4	12559.8
P042	TP4	No	17.9	4	7039.1
P042	TP6	No	19.8	3	5832.8
P042	TP7	No	26.8	6	6344.9
P043	TP1	Yes	10.3	4	4172.1
P043	TP2	No	17	4.5	7996.8
P043	TP4	No	14.3	4	6924.8
P043	TP5	No	22.9	6	5221.9
P044	TP1	Yes	10.2	4	5295.7
P044	TP2	Yes	64.4	5	7434.5
P044	TP5	Yes	14.2	6	2938.1
P045	TP1	No	10	3	3825.1
P045	TP2	No	7.8	4	3952.3
P045	TP3	No	15.3	4	5125.3
P045	TP4	No	20	3.5	7831.6
P045	TP5	No	33.3	6	6173
P046	TP1	Yes	20.7	3	8501.1
P046	TP2	No	20.9	4	10926.8
P046	TP3	No	16.4	3	7628.5
P047	TP1	Yes	21.7	4	7380.6
P047	TP2	No	21.3	3	9205.5
P047	TP3	No	27.2	6	12123.8
P047	TP4	No	21.2	3.4	2543.2
P047	TP6	No	12.2	5	6367
P047	TP7	No	27.2	6	6034.9
P048	TP1	Yes	37.4	2.5	11599.6
P048	TP2	No	15.8	5	8310.8
P048	TP3	Yes	37	4	6405.2
P048	TP4	No	27.8	3.5	5425
P048	TP7	No	16.6	6	7403.9
P049	TP1	Yes	14.6	2	4828.9
P049	TP2	Yes	16.7	4	5887.8
P049	TP3	No	27.6	2.8	7329.5
P049	TP4	No	20.5	3.2	6378.9
P049	TP6	No	20.8	3.5	6306.5
P049	TP7	No	28.5	6	4856
P050	TP1	Yes	22.3	4	8056.6
P050	TP2	No	15.2	4	6219.2
P050	TP3	No	11.5	4	1904.5
P050	TP4	No	10.1	3	4577.2
P050	TP6	No	15.8	4	6192.5
P050	TP7	No	25.4	6	4787.8
P051	TP1	No	16.1	4	5701.9
P051	TP2	No	22.2	2.5	10289.2
P051	TP3	Yes	20.7	4	7622.5
P052	TP1	Yes	25.6	4	9031.6
P052	TP2	No	41.9	4.6	10852.5
P052	TP4	Yes	24.2	6	4671.5
P053	TP1	Yes	9.7	4	3701.6
P053	TP2	No	32	5	10383.2
P053	TP3	No	18.9	4.8	6970.5
P053	TP4	No	9.3	3	4172.9
P053	TP6	No	12.4	6	6791.7
P053	TP7	No	18.5	4	3947.7
P054	TP1	Yes	16.9	3.8	8067.3
P054	TP2	Yes	43.6	2.8	9587.7
P054	TP3	No	16.6	4	2810.1
P054	TP4	Yes	25.6	3.5	7379.1
P055	TP1	No	13.1	3	3247.6
P055	TP2	No	105.4	3.8	14219.5
P055	TP3	Yes	20.5	4.6	8344.9
P055	TP4	Yes	14.8	3.5	7606.3
P055	TP7	Yes	16.7	6	5824
P056	TP1	No	30.1	4.5	6024.6
P056	TP2	No	26.9	3	9357.3
P056	TP3	No	17.2	4	6199.3
P056	TP4	No	8	4	4354.2
P056	TP7	No	18.9	6	4637.1
P057	TP1	Yes	10.1	4	5125.4
P057	TP2	No	23.3	3.8	10530
P057	TP3	No	30.1	4.8	13883
P057	TP4	Yes	12.5	3.2	6767.6
P057	TP7	Yes	49	6	7462
P058	TP1	No	11.8	4	7483.7
P058	TP2	No	44.5	4	8668
P058	TP3	No	16	3.5	490.2
P058	TP4	No	16	3.5	7256.3
P058	TP6	No	14.2	4	8485.6
P060	TP1	Yes	15.9	3.8	4323.1
P060	TP2	Yes	24.4	4	8910.7
P060	TP5	Yes	12.9	5	6664.4
P061	TP2	No	22.3	4.4	11837.7
P061	TP4	No	15.4	3.5	4132
P061	TP5	No	9.3	4	3396.6
P061	TP6	No	21.9	6	3579.7
P062	TP1	No	23.6	4	12653.6
P062	TP2	No	25.8	4.5	11909.2
P062	TP3	No	11.3	4	10290.8
P062	TP4	No	29.3	3	8548.2
P062	TP6	No	18.9	3	6881.6
P063	TP1	No	17.2	4.3	5630.2
P063	TP2	No	70	5	14044.6
P063	TP3	No	9.1	4	9035
P063	TP4	No	8	3	3998.1
P063	TP5	No	6.4	4	2914.2
P064	TP1	No	21.1	3	5363.1
P064	TP2	No	33.3	4.2	10373.1
P064	TP3	No	21.1	4	7105.2
P064	TP5	No	10.7	4	5094.3
P064	TP6	No	19.8	6	6132.7
P065	TP1	No	10.8	3	6055.1
P065	TP2	No	33.6	4	9931.8
P065	TP4	No	14.7	4	7211
P065	TP6	No	9.3	4	6412.2
P067	TP1	Yes	15.3	4	8235.8
P067	TP2	No	50.9	3.5	13970
P067	TP3	No	14.8	3.7	5738.3
P067	TP4	No	22.7	4	6509
P067	TP6	No	32.1	6	5974
P068	TP1	Yes	19.3	4	2423
P068	TP2	No	38.7	3.5	9545.7
P068	TP3	No	14.9	3.5	7463.1
P068	TP5	No	12.4	3	5453.8
P068	TP6	No	22.9	6	6026.2
P069	TP1	No	11.4	4	5962.4
P069	TP2	No	32.7	4.2	10503.2
P069	TP3	No	11.2	4	6569.6
P069	TP5	No	14	6	7866.7
P069	TP6	Yes	13.2	4	6563.3
P070	TP1	No	10.1	4	5045.9
P070	TP2	No	89.6	4.5	14784.4
P070	TP3	No	8.9	4	5413.1
P070	TP4	No	16.1	3.2	4914.9
P071	TP1	Yes	18	4.2	4155.7
P071	TP2	Yes	13.7	6	8709.6
P071	TP3	No	19.9	6	8351
P071	TP6	No	17.2	6	6608.8
P072	TP1	Yes	13.7	4.2	7851.8
P072	TP2	No	38.6	3.8	7584.8
P072	TP4	No	11.3	3	4954.5
P072	TP5	No	12.3	3.2	6128.9
P072	TP6	No	24.7	6	5631.8
P073	TP1	No	23.9	4.4	10136.7
P073	TP2	No	56	4.8	14370.2
P073	TP4	No	17.9	2.5	6679
P073	TP6	No	45.4	6	6854.3
P074	TP1	Yes	11.1	4	3903.4
P074	TP2	Yes	13.2	3.5	7712.2
P074	TP4	Yes	20	4	5281.3
P074	TP5	Yes	17	2.6	5055.9
P075	TP1	Yes	28.5	4.2	12559.1
P075	TP2	No	31.8	3.8	8143.8
P075	TP3	No	19.8	3	7692.9
P075	TP6	No	32.1	3	8417.9
P076	TP1	No	11	4	6312.4
P076	TP2	No	66.3	4.6	9947.4
P076	TP3	No	10.2	3.8	6416.4
P076	TP4	No	14.4	3.5	6798.3
P076	TP5	No	19.6	4	5421.8
P076	TP6	No	7.2	6	6466.7
P077	TP1	Yes	12.8	4	7699.3
P077	TP2	Yes	24.1	4.2	9804.6
P077	TP3	No	11.5	4.6	6143.2
P077	TP5	No	15.9	6	8234.1
P078	TP1	No	12.6	4.5	3892.6
P078	TP2	No	41	4	7538.6
P078	TP3	No	49.5	6	7148.5
P078	TP6	No	22.4	6	6714.1
P079	TP1	No	12.8	4	6639.9
P079	TP2	No	24	4.2	10214.9
P079	TP3	No	30.9	4	7486.6
P079	TP4	No	10.7	4	5650.8
P079	TP5	No	16.7	3	5368.1
P080	TP1	No	6.8	5	6182.4
P080	TP2	No	13.4	4.5	7582.7
P080	TP4	No	13.4	4	6123.1
P080	TP5	No	22.9	6	7889.1
P081	TP1	Yes	20	4.5	5948.9
P081	TP2	Yes	73.4	4.5	11665
P081	TP3	No	14.8	4	1775.7
P081	TP4	No	11.8	4	5120.5
P081	TP6	Yes	19.9	4	7323.6
P082	TP1	Yes	16.2	5	8734.2
P082	TP2	Yes	15.3	5	8129.6
P082	TP3	No	27.4	3	7409.9
P082	TP5	Yes	17.4	6	4494
P083	TP1	No	11.1	4	4658.5
P083	TP2	No	25.8	4	9661.5
P083	TP3	No	16	3.6	7963.4
P083	TP4	Yes	14.7	3	7959.7
P084	TP1	Yes	17	4.2	4868.8
P084	TP2	No	19.3	5	7600.4
P084	TP3	No	18.9	4	7437.8
P084	TP5	No	12.3	3	4940.1
P085	TP1	Yes	8.3	4	6040.3
P085	TP2	No	17.4	5	6556
P085	TP4	No	12.1	4	3817.5
P086	TP1	No	19.9	4	7510.3
P086	TP2	No	32.4	3.8	8532.8
P086	TP5	No	23.7	6	7865.3
P087	TP1	Yes	7.8	4	6664.8
P087	TP2	Yes	37.2	4	9140.5
P087	TP5	No	10.7	6	5998.5
P089	TP1	No	13.5	3.5	8270.2
P089	TP2	No	23.7	5	9217.1
P089	TP4	No	21	6	5121.2
P091	TP1	Yes	7.7	3.5	3733.4
P091	TP2	No	23.8	4	8182.4
P091	TP4	No	12.2	4	5548
P091	TP5	Yes	15.4	6	6393.2
P093	TP1	Yes	14.6	4	8223.4
P093	TP2	No	52.2	4	5351
P093	TP4	No	6.3	3	3164.4
P095	TP1	Yes	22.6	3.4	3937
P095	TP2	Yes	50.7	4	9155.6
P095	TP5	Yes	13.4	3	5388.2
P096	TP1	No	11.1	4	3455.7
P096	TP3	No	11.4	4	3558.4
P096	TP4	No	15.9	6	5702.1
P097	TP1	No	5.7	4	3493.2
P097	TP3	No	16.2	4	7174.4
P097	TP4	No	22.1	6	6336.7
P098	TP1	No	8	4	4599.4
P098	TP2	No	16.4	4	6159
P099	TP1	No	12.9	4	6329.6
P099	TP2	Yes	40.2	5	6843.2
P099	TP5	No	20	6	6108.7
P100	TP1	Yes	16.7	5	7412.3
P100	TP2	No	42.8	4.5	6697.2
P100	TP5	Yes	17.9	6	7673
P101	TP1	Yes	9.4	5	6325.8
P101	TP4	No	13.2	4	6150.3
P103	TP1	Yes	22.2	3	6088.1
P103	TP2	No	15.8	4	6269.1
aPlasma DNA input into ATG-Seq
bBoth single and double strand consensus reads
