# Supplementary material for: Dynamic recurrence risk and adjuvant chemotherapy benefit prediction by ctDNA in resected NSCLC
Source: Nat Commun. 2021 Nov 19;12:6770. doi: 10.1038/s41467-021-27022-z (PMC8605017; doi:10.1038/s41467-021-27022-z)
Supplement: Supplementary file 8 — Source Data [file 41467_2021_27022_MOESM8_ESM.xlsx]

## Sheet: Figure 3b
Patient ID	CT recurrence time (days)	ctDNA recurrence time (days)
P001	33	5
P005	207	211
P006	84	1
P013	311	320
P016	394	183
P017	352	163
P018	96	3
P019	261	158
P021	343	366
P030	290	164
P034	458	227
P044	245	2
P051	138	137
P052	182	187
P054	199	198
P057	439	214
P060	352	3
P069	370	357
P074	284	171
P081	346	3
P082	311	312
P083	230	230
P095	269	3
P100	322	314

## Sheet: Figure 4b
NO. of repeats	Joint model				cox(Landmark)				cox(Postsurgical)
	12 months		15 months		12 months		15 months		12 months		15 months
	AUC	PE	AUC	PE	AUC	PE	AUC	PE	AUC	PE	AUC	PE
Rep01	0.890192	0.11487	0.809055	0.156949	0.691059	0.142876	0.603786	0.177267	0.674386	0.150835	0.61571	0.199608
Rep02	0.868806	0.137811	0.837131	0.152194	0.710143	0.220433	0.638348	0.15389	0.685328	0.232365	0.637162	0.184544
Rep03	0.883245	0.136279	0.843265	0.188876	0.634017	0.168096	0.567306	0.17261	0.739158	0.124098	0.666649	0.177037
Rep04	0.809219	0.140608	0.814186	0.174072	0.722156	0.206722	0.658119	0.156017	0.738578	0.173561	0.667231	0.181
Rep05	0.919911	0.132177	0.856064	0.153212	0.764444	0.134738	0.691656	0.165716	0.770525	0.11644	0.678036	0.181615
Rep06	0.901132	0.126877	0.809991	0.15734	0.666279	0.17763	0.641985	0.165494	0.720008	0.134368	0.650167	0.195955
Rep07	0.819927	0.117516	0.721841	0.157855	0.63035	0.147177	0.58109	0.182275	0.721114	0.122834	0.663162	0.174096
Rep08	0.8476	0.115999	0.794015	0.154653	0.740657	0.109268	0.687434	0.152953	0.682452	0.146876	0.643465	0.195581
Rep09	0.872151	0.126207	0.803124	0.150158	0.74746	0.121778	0.672426	0.153161	0.73669	0.136966	0.698289	0.17814
Rep10	0.931121	0.110041	0.868047	0.151911	0.726766	0.119662	0.665299	0.160896	0.770711	0.119148	0.682247	0.180017
Rep11	0.946936	0.121446	0.902036	0.157127	0.63163	0.132184	0.601019	0.180997	0.639318	0.108954	0.578302	0.219463
Rep12	0.868765	0.10131	0.802913	0.146626	0.703452	0.146921	0.666694	0.15624	0.715035	0.171083	0.666315	0.168333
Rep13	0.914419	0.120714	0.831109	0.158492	0.735956	0.103325	0.671859	0.167822	0.732037	0.129531	0.655775	0.174934
Rep14	0.747491	0.135633	0.713754	0.179754	0.6824	0.158652	0.67719	0.162244	0.610034	0.117248	0.568501	0.175023
Rep15	0.915052	0.129726	0.852673	0.158378	0.707735	0.14867	0.599472	0.165217	0.655327	0.237876	0.596505	0.191872
Rep16	0.922411	0.133529	0.892686	0.145155	0.650892	0.103831	0.608484	0.141821	0.647247	0.16076	0.689273	0.170795
Rep17	0.924204	0.111209	0.848266	0.14844	0.751499	0.125523	0.689542	0.14543	0.742646	0.120204	0.676342	0.174215
Rep18	0.937065	0.11536	0.904464	0.144934	0.68704	0.132208	0.660641	0.165407	0.737679	0.135605	0.654181	0.183844
Rep19	0.903721	0.126214	0.844854	0.150151	0.729287	0.117193	0.623459	0.15639	0.743717	0.141794	0.662257	0.179006
Rep20	0.969948	0.13281	0.902938	0.150343	0.752535	0.141222	0.647964	0.156833	0.772252	0.133518	0.637002	0.176324

## Sheet: Supplementary Fig. 9
PatientID	Time_point	RFS	TestDate	Time to recurrence(days)	meanAF
P006	P2	84	1	83	6.42756e-05
P006	P3	84	80	4	0.0350927
P016	P4	394	183	211	5.00902e-05
P016	P6	394	398	-4	0.0121638
P017	P2	352	4	348	2.94803e-05
P017	P4	352	163	189	0.000406504
P017	P5	352	332	20	0.0539033
P018	P2	96	3	93	0.00043122
P018	P3	96	96	0	0.000843457
P034	P4	458	227	231	0.000432277
P034	P6	458	373	85	0.0206159
P034	P7	458	458	0	0.04043
P044	P2	245	2	243	0.000317163
P044	P5	245	247	-2	0.0236948
P057	P4	439	214	225	0.0010894
P057	P7	439	438	1	0.315572
P060	P2	352	3	349	0.000543048
P060	P5	352	331	21	0.0972966
P074	P2	284	1	283	0.00916398
P074	P4	284	171	113	0.00144677
P074	P5	284	269	15	0.0215993
P095	P2	269	3	266	0.000178989
P095	P5	269	284	-15	0.00120945

## Sheet: Supplementary Fig10
NO. of repeats	Joint model				cox(Landmark)				cox(Postsurgical)
	12 months		15 months		12 months		15 months		12 months		15 months
	aAUC	aPE	aAUC	aPE	aAUC	aPE	aAUC	aPE	aAUC	aPE	aAUC	aPE
Rep01	0.88457	0.116382	0.79644	0.150677	0.737282	0.109408	0.685614	0.132904	0.742577	0.111366	0.671805	0.152802
Rep02	0.856415	0.124861	0.846856	0.161123	0.735066	0.110836	0.675465	0.136	0.748194	0.111317	0.680149	0.153268
Rep03	0.868692	0.122351	0.856168	0.159098	0.741183	0.107596	0.681785	0.13434	0.753366	0.111784	0.670724	0.155772
Rep04	0.874439	0.123186	0.769258	0.159722	0.729565	0.111915	0.673831	0.136906	0.747493	0.112867	0.677138	0.15666
Rep05	0.913603	0.11025	0.867167	0.145162	0.738771	0.112833	0.680856	0.136908	0.745653	0.113793	0.671847	0.156401
Rep06	0.905757	0.112911	0.8282	0.144884	0.732226	0.108941	0.673859	0.134218	0.748536	0.111235	0.678228	0.154646
Rep07	0.89751	0.119345	0.841249	0.152021	0.730184	0.112289	0.680929	0.136184	0.746402	0.113607	0.677349	0.156269
Rep08	0.914873	0.110986	0.857419	0.141384	0.737106	0.11103	0.680251	0.136435	0.745946	0.111047	0.674176	0.155005
Rep09	0.850278	0.122673	0.735604	0.15684	0.724841	0.114703	0.6802	0.13782	0.756236	0.112531	0.6835	0.158051
Rep10	0.912848	0.110518	0.838145	0.143811	0.72331	0.110078	0.673481	0.134511	0.749104	0.112881	0.677636	0.155345
Rep11	0.915563	0.1094	0.879957	0.146937	0.743259	0.110165	0.684712	0.133362	0.751248	0.109899	0.680843	0.149482
Rep12	0.907857	0.111777	0.840372	0.145019	0.735907	0.112524	0.684077	0.135305	0.742951	0.114208	0.673592	0.157374
Rep13	0.893448	0.119589	0.742905	0.152886	0.737665	0.112211	0.681776	0.13647	0.745156	0.114072	0.67542	0.157533
Rep14	0.871735	0.123441	NA	NA	0.729384	0.10998	0.673781	0.135811	0.751558	0.111219	0.674696	0.152243
Rep15	0.91733	0.109152	0.861934	0.144391	0.726241	0.110768	0.674333	0.135047	0.74662	0.111791	0.678807	0.153645
Rep16	0.909401	0.107936	NA	NA	0.737966	0.113012	0.680355	0.136598	0.744694	0.113756	0.678729	0.155442
Rep17	0.903929	0.112443	0.874275	0.148232	0.736666	0.113353	0.682093	0.136943	0.743469	0.113949	0.671716	0.158132
Rep18	0.910693	0.111922	0.850403	0.146645	0.731919	0.113062	0.679488	0.136616	0.743384	0.113151	0.676195	0.154951
Rep19	0.913304	0.105698	0.882685	0.14404	0.730354	0.111902	0.681473	0.136562	0.748628	0.113471	0.677565	0.155372
Rep20	0.91035	0.104839	0.820465	0.141735	0.736163	0.11117	0.68257	0.13637	0.747286	0.113183	0.673449	0.156847
aNA: not applicable; Models were failed to construct or validate in some repeats of cross validation due to unevenly split of data

## Sheet: Supplementary Fig.12
NO. of repeats	Joint model				cox(Landmark)				cox(Postsurgical)
	12 months		15 months		12 months		15 months		12 months		15 months
	aAUC	aPE	aAUC	aPE	aAUC	aPE	aAUC	aPE	aAUC	aPE	aAUC	aPE
Rep01	0.703108	0.141275	0.799682	0.182572	NA	NA	0.562666	0.211367	NA	NA	0.657423	0.142563
Rep02	0.814813	0.145116	0.848383	0.191939	0.749805	0.18897	0.631995	0.172173	0.773921	0.142809	NA	NA
Rep03	0.898615	0.126799	0.789349	0.168088	NA	NA	0.586693	0.268076	NA	NA	0.691397	0.253994
Rep04	0.764469	0.121186	0.72106	0.174231	0.477384	0.292713	0.511982	0.196155	0.536436	0.112486	0.624337	0.248952
Rep05	0.919688	0.113489	0.804792	0.167636	0.621456	0.193439	0.573672	0.198752	0.696193	0.105187	0.688915	0.119263
Rep06	0.875485	0.120043	0.831952	0.0711458	0.607649	0.156727	0.581208	0.19279	0.649245	0.0790274	0.676399	0.125806
Rep07	0.817743	0.0981933	0.761443	0.17394	0.505247	0.146448	0.513281	0.255873	0.747182	0.14065	NA	NA
Rep08	0.719803	0.149632	0.759044	0.16688	0.543989	0.177663	0.481474	0.214336	0.594611	0.121764	0.591808	0.0953701
Rep09	0.824537	0.158028	0.94992	0.193522	0.510651	0.315284	0.570272	0.330383	0.550233	0.249286	0.652915	0.249217
Rep10	0.60084	0.152405	0.671988	0.16721	0.450601	0.305924	0.517656	0.216092	0.566216	0.268804	0.700584	0.238325
aNA: not applicable; Models were failed to construct or validate in some repeats of cross validation due to unevenly split of data

## Sheet: Supplementary Fig.15
NO. of repeats	Dataset	Joint model (value)				Joint model (value+slope)				Joint model (value+cumulative)
		12 months		15 months		12 months		15 months		12 months		15 months
		aAUC	aPE	aAUC	aPE	aAUC	aPE	aAUC	aPE	aAUC	aPE	aAUC	aPE
Rep01	training	0.892405	0.130317	0.827009	0.16709	0.907326	0.119644	0.86198	0.156549	0.88457	0.116382	0.79644	0.150677
Rep02		0.898356	0.125369	0.800521	0.160525	0.906979	0.113412	0.85444	0.151498	0.856415	0.124861	0.846856	0.161123
Rep03		0.913349	0.123979	0.801761	0.162212	0.784339	0.1236	0.848956	0.16501	0.868692	0.122351	0.856168	0.159098
Rep04		0.896691	0.125829	0.831712	0.161447	0.721405	0.13813	0.510976	0.177194	0.874439	0.123186	0.769258	0.159722
Rep05		0.845687	0.133786	0.757615	0.169638	0.89731	0.115587	0.840834	0.152479	0.913603	0.11025	0.867167	0.145162
Rep06		0.898228	0.125278	0.860028	0.160608	0.820216	0.131614	0.806151	0.172966	0.905757	0.112911	0.8282	0.144884
Rep07		0.807003	0.133192	0.824569	0.176411	0.845653	0.128018	0.840482	0.174834	0.89751	0.119345	0.841249	0.152021
Rep08		0.915413	0.124242	0.806581	0.161558	0.905248	0.119198	0.827892	0.154436	0.914873	0.110986	0.857419	0.141384
Rep09		0.887513	0.130121	0.767521	0.166757	0.900605	0.126956	0.788223	0.161393	0.850278	0.122673	0.735604	0.15684
Rep10		0.823439	0.131672	0.710945	0.17175	0.763534	0.133335	0.762896	0.171246	0.912848	0.110518	0.838145	0.143811
Rep11		0.908138	0.123394	0.84461	0.159631	0.90811	0.113831	0.862249	0.153186	0.915563	0.1094	0.879957	0.146937
Rep12		0.894612	0.128877	0.836536	0.175786	0.907543	0.117016	0.834228	0.153038	0.907857	0.111777	0.840372	0.145019
Rep13		0.855073	0.126501	0.821619	0.173816	0.73595	0.146613	0.714715	0.181752	0.893448	0.119589	0.742905	0.152886
Rep14		0.913645	0.12153	NA	NA	0.891657	0.129305	NA	NA	0.871735	0.123441	NA	NA
Rep15		0.861622	0.127076	0.710377	0.168519	0.84494	0.124321	0.832666	0.161013	0.91733	0.109152	0.861934	0.144391
Rep16		0.903297	0.121719	0.832255	0.15685	0.874291	0.122552	0.900685	0.15823	0.909401	0.107936	NA	NA
Rep17		0.900011	0.128541	0.824023	0.163175	0.901777	0.114962	0.856887	0.150885	0.903929	0.112443	0.874275	0.148232
Rep18		0.911145	0.125616	NA	NA	0.856993	0.122798	0.868653	0.165535	0.910693	0.111922	0.850403	0.146645
Rep19		0.890754	0.130458	0.806685	0.169266	0.839124	0.122728	0.892701	0.161713	0.913304	0.105698	0.882685	0.14404
Rep20		0.908172	0.125286	0.806151	0.165263	0.921574	0.11665	0.844956	0.155173	0.91035	0.104839	0.820465	0.141735
Rep01	testing	0.774304	0.146908	0.732853	0.19076	0.779923	0.141234	0.743201	0.182935	0.890192	0.11487	0.809055	0.156949
Rep02		0.880816	0.146134	0.80284	0.179057	0.843636	0.154876	0.770367	0.177717	0.868806	0.137811	0.837131	0.152194
Rep03		0.795685	0.143722	0.75292	0.2004	0.704705	0.14897	0.688625	0.205125	0.883245	0.136279	0.843265	0.188876
Rep04		0.86263	0.157335	0.804086	0.18646	0.50909	0.167738	0.584788	0.191084	0.809219	0.140608	0.814186	0.174072
Rep05		0.905744	0.138768	0.83887	0.177949	0.885572	0.167179	0.8406	0.176526	0.919911	0.132177	0.856064	0.153212
Rep06		0.80184	0.161675	0.69898	0.220366	0.854403	0.117113	0.804587	0.158019	0.901132	0.126877	0.809991	0.15734
Rep07		0.818183	0.127319	0.764439	0.162285	0.838509	0.118983	0.747799	0.160836	0.819927	0.117516	0.721841	0.157855
Rep08		0.764181	0.13571	0.690124	0.19716	0.86396	0.125905	0.766578	0.176056	0.8476	0.115999	0.794015	0.154653
Rep09		0.930528	0.119501	0.812405	0.164508	0.858778	0.108307	0.768379	0.175543	0.872151	0.126207	0.803124	0.150158
Rep10		0.815962	0.165443	0.741009	0.209845	0.883429	0.125811	0.80911	0.167916	0.931121	0.110041	0.868047	0.151911
Rep11		0.936351	0.136847	0.888319	0.170879	0.910186	0.125133	0.866466	0.163382	0.946936	0.121446	0.902036	0.157127
Rep12		0.839934	0.15313	0.775273	0.181862	0.916338	0.117658	0.840248	0.162606	0.868765	0.10131	0.802913	0.146626
Rep13		0.835155	0.159823	0.745254	0.176649	0.69399	0.156854	0.60111	0.189191	0.914419	0.120714	0.831109	0.158492
Rep14		0.841773	0.133734	0.73945	0.178351	0.866587	0.127862	0.747645	0.16561	0.747491	0.135633	0.713754	0.179754
Rep15		0.80174	0.139306	0.734687	0.189302	0.826937	0.135158	0.775191	0.166488	0.915052	0.129726	0.852673	0.158378
Rep16		0.843989	0.144482	0.749618	0.171	0.805581	0.159633	0.713538	0.17424	0.922411	0.133529	0.892686	0.145155
Rep17		0.924122	0.126092	0.798073	0.165788	0.9103	0.114516	0.855551	0.154844	0.924204	0.111209	0.848266	0.14844
Rep18		0.934394	0.135729	0.807589	0.165316	0.806414	0.129907	0.732103	0.189082	0.937065	0.11536	0.904464	0.144934
Rep19		0.790073	0.133323	0.762465	0.181936	0.859873	0.134911	0.809967	0.175394	0.903721	0.126214	0.844854	0.150151
Rep20		0.824759	0.137545	0.828198	0.168965	0.89792	0.141313	0.870739	0.165574	0.969948	0.13281	0.902938	0.150343
aNA: not applicable; Models were failed to construct or validate in some repeats of cross validation due to unevenly split of data
